# Supplementary material for: Influence of PepF peptidase and sporulation on microcin J25 production in Bacillus subtilis
Source: Microbiol Spectr. 2024 May 23;12(7):e03748-23. doi: 10.1128/spectrum.03748-23 (PMC11218540; doi:10.1128/spectrum.03748-23)
Supplement: Supplemental tables — Tables S3 to S5. [file spectrum.03748-23-s0002.xlsx]

## Sheet: Table S3
GO enrichment analysis results of down-regulated biological process (GWZ16 vs GWZ13)
Raw data
Category	GO.ID	Term	list	Total	Pvalue	FDR	Gene
BP (Biological process)	GO:0030154	cell differentiation	29	244	3.73818e-18	2.1588e-16	gene-HIR76_RS00390(HIR76_RS00390),gene-HIR76_RS02610(HIR76_RS02610),gene-HIR76_RS04765(HIR76_RS04765),gene-HIR76_RS05120(HIR76_RS05120),gene-HIR76_RS05130(HIR76_RS05130),gene-HIR76_RS06050(HIR76_RS06050),gene-HIR76_RS06620(HIR76_RS06620),gene-HIR76_RS06635(HIR76_RS06635),gene-HIR76_RS06815(HIR76_RS06815),gene-HIR76_RS08530(HIR76_RS08530),gene-HIR76_RS09385(HIR76_RS09385),gene-HIR76_RS09925(HIR76_…
BP	GO:0030435	sporulation resulting in formation of a cellular spore	29	244	3.73818e-18	2.1588e-16	gene-HIR76_RS00390(HIR76_RS00390),gene-HIR76_RS02610(HIR76_RS02610),gene-HIR76_RS04765(HIR76_RS04765),gene-HIR76_RS05120(HIR76_RS05120),gene-HIR76_RS05130(HIR76_RS05130),gene-HIR76_RS06050(HIR76_RS06050),gene-HIR76_RS06620(HIR76_RS06620),gene-HIR76_RS06635(HIR76_RS06635),gene-HIR76_RS06815(HIR76_RS06815),gene-HIR76_RS08530(HIR76_RS08530),gene-HIR76_RS09385(HIR76_RS09385),gene-HIR76_RS09925(HIR76_…
BP	GO:0048646	anatomical structure formation involved in morphogenesis	29	244	3.73818e-18	2.1588e-16	gene-HIR76_RS00390(HIR76_RS00390),gene-HIR76_RS02610(HIR76_RS02610),gene-HIR76_RS04765(HIR76_RS04765),gene-HIR76_RS05120(HIR76_RS05120),gene-HIR76_RS05130(HIR76_RS05130),gene-HIR76_RS06050(HIR76_RS06050),gene-HIR76_RS06620(HIR76_RS06620),gene-HIR76_RS06635(HIR76_RS06635),gene-HIR76_RS06815(HIR76_RS06815),gene-HIR76_RS08530(HIR76_RS08530),gene-HIR76_RS09385(HIR76_RS09385),gene-HIR76_RS09925(HIR76_…
BP	GO:0048869	cellular developmental process	29	244	3.73818e-18	2.1588e-16	gene-HIR76_RS00390(HIR76_RS00390),gene-HIR76_RS02610(HIR76_RS02610),gene-HIR76_RS04765(HIR76_RS04765),gene-HIR76_RS05120(HIR76_RS05120),gene-HIR76_RS05130(HIR76_RS05130),gene-HIR76_RS06050(HIR76_RS06050),gene-HIR76_RS06620(HIR76_RS06620),gene-HIR76_RS06635(HIR76_RS06635),gene-HIR76_RS06815(HIR76_RS06815),gene-HIR76_RS08530(HIR76_RS08530),gene-HIR76_RS09385(HIR76_RS09385),gene-HIR76_RS09925(HIR76_…
BP	GO:0043934	sporulation	29	249	6.72094e-18	3.10507e-16	gene-HIR76_RS00390(HIR76_RS00390),gene-HIR76_RS02610(HIR76_RS02610),gene-HIR76_RS04765(HIR76_RS04765),gene-HIR76_RS05120(HIR76_RS05120),gene-HIR76_RS05130(HIR76_RS05130),gene-HIR76_RS06050(HIR76_RS06050),gene-HIR76_RS06620(HIR76_RS06620),gene-HIR76_RS06635(HIR76_RS06635),gene-HIR76_RS06815(HIR76_RS06815),gene-HIR76_RS08530(HIR76_RS08530),gene-HIR76_RS09385(HIR76_RS09385),gene-HIR76_RS09925(HIR76_…
BP	GO:0009653	anatomical structure morphogenesis	29	286	3.53207e-16	1.16558e-14	gene-HIR76_RS00390(HIR76_RS00390),gene-HIR76_RS02610(HIR76_RS02610),gene-HIR76_RS04765(HIR76_RS04765),gene-HIR76_RS05120(HIR76_RS05120),gene-HIR76_RS05130(HIR76_RS05130),gene-HIR76_RS06050(HIR76_RS06050),gene-HIR76_RS06620(HIR76_RS06620),gene-HIR76_RS06635(HIR76_RS06635),gene-HIR76_RS06815(HIR76_RS06815),gene-HIR76_RS08530(HIR76_RS08530),gene-HIR76_RS09385(HIR76_RS09385),gene-HIR76_RS09925(HIR76_…
BP	GO:0048856	anatomical structure development	29	286	3.53207e-16	1.16558e-14	gene-HIR76_RS00390(HIR76_RS00390),gene-HIR76_RS02610(HIR76_RS02610),gene-HIR76_RS04765(HIR76_RS04765),gene-HIR76_RS05120(HIR76_RS05120),gene-HIR76_RS05130(HIR76_RS05130),gene-HIR76_RS06050(HIR76_RS06050),gene-HIR76_RS06620(HIR76_RS06620),gene-HIR76_RS06635(HIR76_RS06635),gene-HIR76_RS06815(HIR76_RS06815),gene-HIR76_RS08530(HIR76_RS08530),gene-HIR76_RS09385(HIR76_RS09385),gene-HIR76_RS09925(HIR76_…
BP	GO:0032502	developmental process	29	309	3.11652e-15	8.99896e-14	gene-HIR76_RS00390(HIR76_RS00390),gene-HIR76_RS02610(HIR76_RS02610),gene-HIR76_RS04765(HIR76_RS04765),gene-HIR76_RS05120(HIR76_RS05120),gene-HIR76_RS05130(HIR76_RS05130),gene-HIR76_RS06050(HIR76_RS06050),gene-HIR76_RS06620(HIR76_RS06620),gene-HIR76_RS06635(HIR76_RS06635),gene-HIR76_RS06815(HIR76_RS06815),gene-HIR76_RS08530(HIR76_RS08530),gene-HIR76_RS09385(HIR76_RS09385),gene-HIR76_RS09925(HIR76_…
BP	GO:0005977	glycogen metabolic process	4	5	7.43411e-07	1.71728e-05	gene-HIR76_RS16685(HIR76_RS16685),gene-HIR76_RS16690(HIR76_RS16690),gene-HIR76_RS16695(HIR76_RS16695),gene-HIR76_RS16700(HIR76_RS16700)
BP	GO:0006112	energy reserve metabolic process	4	5	7.43411e-07	1.71728e-05	gene-HIR76_RS16685(HIR76_RS16685),gene-HIR76_RS16690(HIR76_RS16690),gene-HIR76_RS16695(HIR76_RS16695),gene-HIR76_RS16700(HIR76_RS16700)
BP	GO:0006073	cellular glucan metabolic process	4	7	5.05039e-06	9.72201e-05	gene-HIR76_RS16685(HIR76_RS16685),gene-HIR76_RS16690(HIR76_RS16690),gene-HIR76_RS16695(HIR76_RS16695),gene-HIR76_RS16700(HIR76_RS16700)
BP	GO:0044042	glucan metabolic process	4	7	5.05039e-06	9.72201e-05	gene-HIR76_RS16685(HIR76_RS16685),gene-HIR76_RS16690(HIR76_RS16690),gene-HIR76_RS16695(HIR76_RS16695),gene-HIR76_RS16700(HIR76_RS16700)
BP	GO:0005978	glycogen biosynthetic process	3	4	3.12636e-05	0.00051585	gene-HIR76_RS16690(HIR76_RS16690),gene-HIR76_RS16695(HIR76_RS16695),gene-HIR76_RS16700(HIR76_RS16700)
BP	GO:0009250	glucan biosynthetic process	3	4	3.12636e-05	0.00051585	gene-HIR76_RS16690(HIR76_RS16690),gene-HIR76_RS16695(HIR76_RS16695),gene-HIR76_RS16700(HIR76_RS16700)
BP	GO:0030152	bacteriocin biosynthetic process	4	14	0.000130088	0.00166946	gene-HIR76_RS01210(HIR76_RS01210),gene-HIR76_RS01215(HIR76_RS01215),gene-HIR76_RS01220(HIR76_RS01220),gene-HIR76_RS01235(HIR76_RS01235)
BP	GO:0030650	peptide antibiotic metabolic process	4	14	0.000130088	0.00166946	gene-HIR76_RS01210(HIR76_RS01210),gene-HIR76_RS01215(HIR76_RS01215),gene-HIR76_RS01220(HIR76_RS01220),gene-HIR76_RS01235(HIR76_RS01235)
BP	GO:0030651	peptide antibiotic biosynthetic process	4	14	0.000130088	0.00166946	gene-HIR76_RS01210(HIR76_RS01210),gene-HIR76_RS01215(HIR76_RS01215),gene-HIR76_RS01220(HIR76_RS01220),gene-HIR76_RS01235(HIR76_RS01235)
BP	GO:0046224	bacteriocin metabolic process	4	14	0.000130088	0.00166946	gene-HIR76_RS01210(HIR76_RS01210),gene-HIR76_RS01215(HIR76_RS01215),gene-HIR76_RS01220(HIR76_RS01220),gene-HIR76_RS01235(HIR76_RS01235)
BP	GO:0016999	antibiotic metabolic process	7	76	0.00068523	0.00809247	gene-HIR76_RS01210(HIR76_RS01210),gene-HIR76_RS01215(HIR76_RS01215),gene-HIR76_RS01220(HIR76_RS01220),gene-HIR76_RS01235(HIR76_RS01235),gene-HIR76_RS13130(HIR76_RS13130),gene-HIR76_RS13135(HIR76_RS13135),gene-HIR76_RS21135(HIR76_RS21135)
BP	GO:0009403	toxin biosynthetic process	4	21	0.000700647	0.00809247	gene-HIR76_RS01210(HIR76_RS01210),gene-HIR76_RS01215(HIR76_RS01215),gene-HIR76_RS01220(HIR76_RS01220),gene-HIR76_RS01235(HIR76_RS01235)
BP	GO:0030436	asexual sporulation	3	10	0.000860544	0.00946599	gene-HIR76_RS08530(HIR76_RS08530),gene-HIR76_RS09925(HIR76_RS09925),gene-HIR76_RS12780(HIR76_RS12780)
BP	GO:0015980	energy derivation by oxidation of organic compounds	5	40	0.0010838	0.0113799	gene-HIR76_RS13135(HIR76_RS13135),gene-HIR76_RS16685(HIR76_RS16685),gene-HIR76_RS16690(HIR76_RS16690),gene-HIR76_RS16695(HIR76_RS16695),gene-HIR76_RS16700(HIR76_RS16700)
BP	GO:0044264	cellular polysaccharide metabolic process	4	24	0.00118957	0.0119474	gene-HIR76_RS16685(HIR76_RS16685),gene-HIR76_RS16690(HIR76_RS16690),gene-HIR76_RS16695(HIR76_RS16695),gene-HIR76_RS16700(HIR76_RS16700)
BP	GO:0009404	toxin metabolic process	4	28	0.00215966	0.0207867	gene-HIR76_RS01210(HIR76_RS01210),gene-HIR76_RS01215(HIR76_RS01215),gene-HIR76_RS01220(HIR76_RS01220),gene-HIR76_RS01235(HIR76_RS01235)
BP	GO:0019541	propionate metabolic process	2	4	0.00237805	0.0219732	gene-HIR76_RS13130(HIR76_RS13130),gene-HIR76_RS13135(HIR76_RS13135)
BP	GO:0044550	secondary metabolite biosynthetic process	4	30	0.00280591	0.0249294	gene-HIR76_RS01210(HIR76_RS01210),gene-HIR76_RS01215(HIR76_RS01215),gene-HIR76_RS01220(HIR76_RS01220),gene-HIR76_RS01235(HIR76_RS01235)
BP	GO:0000003	reproduction	3	16	0.00368581	0.030408	gene-HIR76_RS08530(HIR76_RS08530),gene-HIR76_RS09925(HIR76_RS09925),gene-HIR76_RS12780(HIR76_RS12780)
BP	GO:0019954	asexual reproduction	3	16	0.00368581	0.030408	gene-HIR76_RS08530(HIR76_RS08530),gene-HIR76_RS09925(HIR76_RS09925),gene-HIR76_RS12780(HIR76_RS12780)
BP	GO:0033692	cellular polysaccharide biosynthetic process	3	17	0.00441226	0.0339744	gene-HIR76_RS16690(HIR76_RS16690),gene-HIR76_RS16695(HIR76_RS16695),gene-HIR76_RS16700(HIR76_RS16700)
BP	GO:0034637	cellular carbohydrate biosynthetic process	3	17	0.00441226	0.0339744	gene-HIR76_RS16690(HIR76_RS16690),gene-HIR76_RS16695(HIR76_RS16695),gene-HIR76_RS16700(HIR76_RS16700)
BP	GO:0019748	secondary metabolic process	4	37	0.00609455	0.0454142	gene-HIR76_RS01210(HIR76_RS01210),gene-HIR76_RS01215(HIR76_RS01215),gene-HIR76_RS01220(HIR76_RS01220),gene-HIR76_RS01235(HIR76_RS01235)
BP	GO:0046459	short-chain fatty acid metabolic process	2	7	0.00800419	0.0577802	gene-HIR76_RS13130(HIR76_RS13130),gene-HIR76_RS13135(HIR76_RS13135)
BP	GO:0000271	polysaccharide biosynthetic process	3	24	0.0118884	0.0806049	gene-HIR76_RS16690(HIR76_RS16690),gene-HIR76_RS16695(HIR76_RS16695),gene-HIR76_RS16700(HIR76_RS16700)
BP	GO:0055114	oxidation-reduction process	5	69	0.0119303	0.0806049	gene-HIR76_RS13135(HIR76_RS13135),gene-HIR76_RS16685(HIR76_RS16685),gene-HIR76_RS16690(HIR76_RS16690),gene-HIR76_RS16695(HIR76_RS16695),gene-HIR76_RS16700(HIR76_RS16700)
BP	GO:0005976	polysaccharide metabolic process	4	45	0.0122129	0.0806049	gene-HIR76_RS16685(HIR76_RS16685),gene-HIR76_RS16690(HIR76_RS16690),gene-HIR76_RS16695(HIR76_RS16695),gene-HIR76_RS16700(HIR76_RS16700)
BP	GO:0006091	generation of precursor metabolites and energy	5	70	0.0126553	0.081205	gene-HIR76_RS13135(HIR76_RS13135),gene-HIR76_RS16685(HIR76_RS16685),gene-HIR76_RS16690(HIR76_RS16690),gene-HIR76_RS16695(HIR76_RS16695),gene-HIR76_RS16700(HIR76_RS16700)
BP	GO:0017000	antibiotic biosynthetic process	4	47	0.0141943	0.0886188	gene-HIR76_RS01210(HIR76_RS01210),gene-HIR76_RS01215(HIR76_RS01215),gene-HIR76_RS01220(HIR76_RS01220),gene-HIR76_RS01235(HIR76_RS01235)
BP	GO:0005980	glycogen catabolic process	1	1	0.0203987	0.104713	gene-HIR76_RS16685(HIR76_RS16685)
BP	GO:0010927	cellular component assembly involved in morphogenesis	1	1	0.0203987	0.104713	gene-HIR76_RS12445(HIR76_RS12445)
BP	GO:0019543	propionate catabolic process	1	1	0.0203987	0.104713	gene-HIR76_RS13130(HIR76_RS13130)
BP	GO:0019626	short-chain fatty acid catabolic process	1	1	0.0203987	0.104713	gene-HIR76_RS13130(HIR76_RS13130)
BP	GO:0019629	propionate catabolic process, 2-methylcitrate cycle	1	1	0.0203987	0.104713	gene-HIR76_RS13130(HIR76_RS13130)
BP	GO:0032989	cellular component morphogenesis	1	1	0.0203987	0.104713	gene-HIR76_RS12445(HIR76_RS12445)
BP	GO:0042244	spore wall assembly	1	1	0.0203987	0.104713	gene-HIR76_RS12445(HIR76_RS12445)
BP	GO:0070590	spore wall biogenesis	1	1	0.0203987	0.104713	gene-HIR76_RS12445(HIR76_RS12445)
BP	GO:0044262	cellular carbohydrate metabolic process	4	60	0.0320399	0.160896	gene-HIR76_RS16685(HIR76_RS16685),gene-HIR76_RS16690(HIR76_RS16690),gene-HIR76_RS16695(HIR76_RS16695),gene-HIR76_RS16700(HIR76_RS16700)
BP	GO:0009987	cellular process	42	1842	0.0335324	0.164808	gene-HIR76_RS00390(HIR76_RS00390),gene-HIR76_RS01205(HIR76_RS01205),gene-HIR76_RS01210(HIR76_RS01210),gene-HIR76_RS01215(HIR76_RS01215),gene-HIR76_RS01220(HIR76_RS01220),gene-HIR76_RS01235(HIR76_RS01235),gene-HIR76_RS02610(HIR76_RS02610),gene-HIR76_RS04765(HIR76_RS04765),gene-HIR76_RS05120(HIR76_RS05120),gene-HIR76_RS05130(HIR76_RS05130),gene-HIR76_RS06050(HIR76_RS06050),gene-HIR76_RS06620(HIR76_…
BP	GO:0070726	cell wall assembly	1	2	0.0403906	0.19438	gene-HIR76_RS12445(HIR76_RS12445)
BP	GO:0016051	carbohydrate biosynthetic process	3	40	0.0463081	0.21831	gene-HIR76_RS16690(HIR76_RS16690),gene-HIR76_RS16695(HIR76_RS16695),gene-HIR76_RS16700(HIR76_RS16700)
BP	GO:0009251	glucan catabolic process	1	3	0.0599835	0.256596	gene-HIR76_RS16685(HIR76_RS16685)
BP	GO:0019679	propionate metabolic process, methylcitrate cycle	1	3	0.0599835	0.256596	gene-HIR76_RS13135(HIR76_RS13135)
BP	GO:0044247	cellular polysaccharide catabolic process	1	3	0.0599835	0.256596	gene-HIR76_RS16685(HIR76_RS16685)
BP	GO:0051258	protein polymerization	1	3	0.0599835	0.256596	gene-HIR76_RS12445(HIR76_RS12445)
BP	GO:0051259	protein complex oligomerization	1	3	0.0599835	0.256596	gene-HIR76_RS12445(HIR76_RS12445)
BP	GO:0006548	histidine catabolic process	1	4	0.0791853	0.281413	gene-HIR76_RS21135(HIR76_RS21135)
BP	GO:0008356	asymmetric cell division	1	4	0.0791853	0.281413	gene-HIR76_RS19940(HIR76_RS19940)
BP	GO:0009074	aromatic amino acid family catabolic process	1	4	0.0791853	0.281413	gene-HIR76_RS21135(HIR76_RS21135)
BP	GO:0019556	histidine catabolic process to glutamate and formamide	1	4	0.0791853	0.281413	gene-HIR76_RS21135(HIR76_RS21135)
BP	GO:0019557	histidine catabolic process to glutamate and formate	1	4	0.0791853	0.281413	gene-HIR76_RS21135(HIR76_RS21135)
BP	GO:0030261	chromosome condensation	1	4	0.0791853	0.281413	gene-HIR76_RS19940(HIR76_RS19940)
BP	GO:0042174	negative regulation of sporulation resulting in formation of a cellular spore	1	4	0.0791853	0.281413	gene-HIR76_RS12780(HIR76_RS12780)
BP	GO:0042742	defense response to bacterium	1	4	0.0791853	0.281413	gene-HIR76_RS01205(HIR76_RS01205)
BP	GO:0043606	formamide metabolic process	1	4	0.0791853	0.281413	gene-HIR76_RS21135(HIR76_RS21135)
BP	GO:0045596	negative regulation of cell differentiation	1	4	0.0791853	0.281413	gene-HIR76_RS12780(HIR76_RS12780)
BP	GO:0052805	imidazole-containing compound catabolic process	1	4	0.0791853	0.281413	gene-HIR76_RS21135(HIR76_RS21135)
BP	GO:0006508	proteolysis	2	24	0.0845573	0.291534	gene-HIR76_RS01215(HIR76_RS01215),gene-HIR76_RS08530(HIR76_RS08530)
BP	GO:0071103	DNA conformation change	2	24	0.0845573	0.291534	gene-HIR76_RS16005(HIR76_RS16005),gene-HIR76_RS19940(HIR76_RS19940)
BP	GO:0051276	chromosome organization	2	25	0.0907519	0.30593	gene-HIR76_RS16005(HIR76_RS16005),gene-HIR76_RS19940(HIR76_RS19940)
BP	GO:0017144	drug metabolic process	7	193	0.0921647	0.30593	gene-HIR76_RS01210(HIR76_RS01210),gene-HIR76_RS01215(HIR76_RS01215),gene-HIR76_RS01220(HIR76_RS01220),gene-HIR76_RS01235(HIR76_RS01235),gene-HIR76_RS13130(HIR76_RS13130),gene-HIR76_RS13135(HIR76_RS13135),gene-HIR76_RS21135(HIR76_RS21135)
BP	GO:0009617	response to bacterium	1	5	0.0980037	0.30593	gene-HIR76_RS01205(HIR76_RS01205)
BP	GO:0043939	negative regulation of sporulation	1	5	0.0980037	0.30593	gene-HIR76_RS12780(HIR76_RS12780)
BP	GO:0051093	negative regulation of developmental process	1	5	0.0980037	0.30593	gene-HIR76_RS12780(HIR76_RS12780)
BP	GO:0071586	CAAX-box protein processing	1	5	0.0980037	0.30593	gene-HIR76_RS01215(HIR76_RS01215)
BP	GO:0080120	CAAX-box protein maturation	1	5	0.0980037	0.30593	gene-HIR76_RS01215(HIR76_RS01215)
BP	GO:0006323	DNA packaging	1	6	0.116446	0.353934	gene-HIR76_RS19940(HIR76_RS19940)
BP	GO:0015942	formate metabolic process	1	6	0.116446	0.353934	gene-HIR76_RS21135(HIR76_RS21135)
BP	GO:0019835	cytolysis	1	8	0.152232	0.456695	gene-HIR76_RS01205(HIR76_RS01205)
BP	GO:0017001	antibiotic catabolic process	1	10	0.1866	0.552622	gene-HIR76_RS13130(HIR76_RS13130)
BP	GO:0006265	DNA topological change	1	12	0.219605	0.583089	gene-HIR76_RS16005(HIR76_RS16005)
BP	GO:0009062	fatty acid catabolic process	1	12	0.219605	0.583089	gene-HIR76_RS13130(HIR76_RS13130)
BP	GO:0016485	protein processing	1	12	0.219605	0.583089	gene-HIR76_RS01215(HIR76_RS01215)
BP	GO:0042173	regulation of sporulation resulting in formation of a cellular spore	1	12	0.219605	0.583089	gene-HIR76_RS12780(HIR76_RS12780)
BP	GO:0044242	cellular lipid catabolic process	1	12	0.219605	0.583089	gene-HIR76_RS13130(HIR76_RS13130)
BP	GO:0045595	regulation of cell differentiation	1	12	0.219605	0.583089	gene-HIR76_RS12780(HIR76_RS12780)
BP	GO:0045893	positive regulation of transcription, DNA-templated	1	12	0.219605	0.583089	gene-HIR76_RS20465(HIR76_RS20465)
BP	GO:1902680	positive regulation of RNA biosynthetic process	1	12	0.219605	0.583089	gene-HIR76_RS20465(HIR76_RS20465)
BP	GO:1903508	positive regulation of nucleic acid-templated transcription	1	12	0.219605	0.583089	gene-HIR76_RS20465(HIR76_RS20465)
BP	GO:0007059	chromosome segregation	1	13	0.235613	0.60474	gene-HIR76_RS19940(HIR76_RS19940)
BP	GO:0045935	positive regulation of nucleobase-containing compound metabolic process	1	13	0.235613	0.60474	gene-HIR76_RS20465(HIR76_RS20465)
BP	GO:0051254	positive regulation of RNA metabolic process	1	13	0.235613	0.60474	gene-HIR76_RS20465(HIR76_RS20465)
BP	GO:0043043	peptide biosynthetic process	4	125	0.248942	0.624197	gene-HIR76_RS01210(HIR76_RS01210),gene-HIR76_RS01215(HIR76_RS01215),gene-HIR76_RS01220(HIR76_RS01220),gene-HIR76_RS01235(HIR76_RS01235)
BP	GO:0006952	defense response	1	14	0.2513	0.624197	gene-HIR76_RS01205(HIR76_RS01205)
BP	GO:0098542	defense response to other organism	1	14	0.2513	0.624197	gene-HIR76_RS01205(HIR76_RS01205)
BP	GO:0009891	positive regulation of biosynthetic process	1	15	0.266672	0.625779	gene-HIR76_RS20465(HIR76_RS20465)
BP	GO:0010557	positive regulation of macromolecule biosynthetic process	1	15	0.266672	0.625779	gene-HIR76_RS20465(HIR76_RS20465)
BP	GO:0031328	positive regulation of cellular biosynthetic process	1	15	0.266672	0.625779	gene-HIR76_RS20465(HIR76_RS20465)
BP	GO:0043207	response to external biotic stimulus	1	15	0.266672	0.625779	gene-HIR76_RS01205(HIR76_RS01205)
BP	GO:0051707	response to other organism	1	15	0.266672	0.625779	gene-HIR76_RS01205(HIR76_RS01205)
BP	GO:0006099	tricarboxylic acid cycle	1	16	0.281736	0.625779	gene-HIR76_RS13135(HIR76_RS13135)
BP	GO:0006547	histidine metabolic process	1	16	0.281736	0.625779	gene-HIR76_RS21135(HIR76_RS21135)
BP	GO:0009607	response to biotic stimulus	1	16	0.281736	0.625779	gene-HIR76_RS01205(HIR76_RS01205)
BP	GO:0031325	positive regulation of cellular metabolic process	1	16	0.281736	0.625779	gene-HIR76_RS20465(HIR76_RS20465)
BP	GO:0051173	positive regulation of nitrogen compound metabolic process	1	16	0.281736	0.625779	gene-HIR76_RS20465(HIR76_RS20465)
BP	GO:0052803	imidazole-containing compound metabolic process	1	16	0.281736	0.625779	gene-HIR76_RS21135(HIR76_RS21135)
BP	GO:0006518	peptide metabolic process	4	135	0.295194	0.640101	gene-HIR76_RS01210(HIR76_RS01210),gene-HIR76_RS01215(HIR76_RS01215),gene-HIR76_RS01220(HIR76_RS01220),gene-HIR76_RS01235(HIR76_RS01235)
BP	GO:0006536	glutamate metabolic process	1	17	0.296497	0.640101	gene-HIR76_RS21135(HIR76_RS21135)
BP	GO:0044419	interspecies interaction between organisms	1	17	0.296497	0.640101	gene-HIR76_RS01205(HIR76_RS01205)
BP	GO:0009893	positive regulation of metabolic process	1	18	0.310962	0.65302	gene-HIR76_RS20465(HIR76_RS20465)
BP	GO:0010604	positive regulation of macromolecule metabolic process	1	18	0.310962	0.65302	gene-HIR76_RS20465(HIR76_RS20465)
BP	GO:0010628	positive regulation of gene expression	1	18	0.310962	0.65302	gene-HIR76_RS20465(HIR76_RS20465)
BP	GO:0006352	DNA-templated transcription, initiation	1	19	0.325136	0.670621	gene-HIR76_RS12775(HIR76_RS12775)
BP	GO:0006631	fatty acid metabolic process	2	57	0.325149	0.670621	gene-HIR76_RS13130(HIR76_RS13130),gene-HIR76_RS13135(HIR76_RS13135)
BP	GO:0043937	regulation of sporulation	1	20	0.339024	0.693049	gene-HIR76_RS12780(HIR76_RS12780)
BP	GO:0000272	polysaccharide catabolic process	1	21	0.352633	0.708333	gene-HIR76_RS16685(HIR76_RS16685)
BP	GO:0016042	lipid catabolic process	1	21	0.352633	0.708333	gene-HIR76_RS13130(HIR76_RS13130)
BP	GO:0051604	protein maturation	1	22	0.365969	0.716908	gene-HIR76_RS01215(HIR76_RS01215)
BP	GO:0005975	carbohydrate metabolic process	5	195	0.366213	0.716908	gene-HIR76_RS00110(HIR76_RS00110),gene-HIR76_RS16685(HIR76_RS16685),gene-HIR76_RS16690(HIR76_RS16690),gene-HIR76_RS16695(HIR76_RS16695),gene-HIR76_RS16700(HIR76_RS16700)
BP	GO:0043603	cellular amide metabolic process	5	195	0.366213	0.716908	gene-HIR76_RS01210(HIR76_RS01210),gene-HIR76_RS01215(HIR76_RS01215),gene-HIR76_RS01220(HIR76_RS01220),gene-HIR76_RS01235(HIR76_RS01235),gene-HIR76_RS21135(HIR76_RS21135)
BP	GO:0009847	spore germination	1	23	0.379035	0.723613	gene-HIR76_RS12445(HIR76_RS12445)
BP	GO:0034622	cellular protein-containing complex assembly	1	23	0.379035	0.723613	gene-HIR76_RS12445(HIR76_RS12445)
BP	GO:0044275	cellular carbohydrate catabolic process	1	23	0.379035	0.723613	gene-HIR76_RS16685(HIR76_RS16685)
BP	GO:0009060	aerobic respiration	1	25	0.404384	0.759453	gene-HIR76_RS13135(HIR76_RS13135)
BP	GO:0065003	protein-containing complex assembly	1	25	0.404384	0.759453	gene-HIR76_RS12445(HIR76_RS12445)
BP	GO:0043604	amide biosynthetic process	4	160	0.414291	0.771784	gene-HIR76_RS01210(HIR76_RS01210),gene-HIR76_RS01215(HIR76_RS01215),gene-HIR76_RS01220(HIR76_RS01220),gene-HIR76_RS01235(HIR76_RS01235)
BP	GO:0042737	drug catabolic process	1	27	0.428721	0.786056	gene-HIR76_RS13130(HIR76_RS13130)
BP	GO:0006996	organelle organization	2	71	0.428758	0.786056	gene-HIR76_RS16005(HIR76_RS16005),gene-HIR76_RS19940(HIR76_RS19940)
BP	GO:0016054	organic acid catabolic process	2	72	0.435877	0.786623	gene-HIR76_RS13130(HIR76_RS13130),gene-HIR76_RS21135(HIR76_RS21135)
BP	GO:0046395	carboxylic acid catabolic process	2	72	0.435877	0.786623	gene-HIR76_RS13130(HIR76_RS13130),gene-HIR76_RS21135(HIR76_RS21135)
BP	GO:0072329	monocarboxylic acid catabolic process	1	28	0.440522	0.788841	gene-HIR76_RS13130(HIR76_RS13130)
BP	GO:0048522	positive regulation of cellular process	1	32	0.485389	0.862499	gene-HIR76_RS20465(HIR76_RS20465)
BP	GO:0043933	protein-containing complex subunit organization	1	34	0.506484	0.884153	gene-HIR76_RS12445(HIR76_RS12445)
BP	GO:0048518	positive regulation of biological process	1	34	0.506484	0.884153	gene-HIR76_RS20465(HIR76_RS20465)
BP	GO:0009072	aromatic amino acid family metabolic process	1	35	0.516713	0.884153	gene-HIR76_RS21135(HIR76_RS21135)
BP	GO:0045333	cellular respiration	1	35	0.516713	0.884153	gene-HIR76_RS13135(HIR76_RS13135)
BP	GO:1901606	alpha-amino acid catabolic process	1	35	0.516713	0.884153	gene-HIR76_RS21135(HIR76_RS21135)
BP	GO:0032787	monocarboxylic acid metabolic process	3	137	0.53736	0.912721	gene-HIR76_RS13130(HIR76_RS13130),gene-HIR76_RS13135(HIR76_RS13135),gene-HIR76_RS21135(HIR76_RS21135)
BP	GO:0009063	cellular amino acid catabolic process	1	41	0.573871	0.967621	gene-HIR76_RS21135(HIR76_RS21135)
BP	GO:0006351	transcription, DNA-templated	4	200	0.594093	0.987305	gene-HIR76_RS12775(HIR76_RS12775),gene-HIR76_RS16035(HIR76_RS16035),gene-HIR76_RS19940(HIR76_RS19940),gene-HIR76_RS20465(HIR76_RS20465)
BP	GO:0097659	nucleic acid-templated transcription	4	200	0.594093	0.987305	gene-HIR76_RS12775(HIR76_RS12775),gene-HIR76_RS16035(HIR76_RS16035),gene-HIR76_RS19940(HIR76_RS19940),gene-HIR76_RS20465(HIR76_RS20465)
BP	GO:0032774	RNA biosynthetic process	4	206	0.618417	1	gene-HIR76_RS12775(HIR76_RS12775),gene-HIR76_RS16035(HIR76_RS16035),gene-HIR76_RS19940(HIR76_RS19940),gene-HIR76_RS20465(HIR76_RS20465)
BP	GO:0044255	cellular lipid metabolic process	2	102	0.625016	1	gene-HIR76_RS13130(HIR76_RS13130),gene-HIR76_RS13135(HIR76_RS13135)
BP	GO:0007049	cell cycle	1	49	0.639909	1	gene-HIR76_RS19940(HIR76_RS19940)
BP	GO:0044270	cellular nitrogen compound catabolic process	1	50	0.647426	1	gene-HIR76_RS21135(HIR76_RS21135)
BP	GO:0046700	heterocycle catabolic process	1	50	0.647426	1	gene-HIR76_RS21135(HIR76_RS21135)
BP	GO:0051301	cell division	1	53	0.669066	1	gene-HIR76_RS19940(HIR76_RS19940)
BP	GO:0009057	macromolecule catabolic process	1	54	0.675986	1	gene-HIR76_RS16685(HIR76_RS16685)
BP	GO:1901361	organic cyclic compound catabolic process	1	56	0.689406	1	gene-HIR76_RS21135(HIR76_RS21135)
BP	GO:0044282	small molecule catabolic process	2	116	0.695566	1	gene-HIR76_RS13130(HIR76_RS13130),gene-HIR76_RS21135(HIR76_RS21135)
BP	GO:0009064	glutamine family amino acid metabolic process	1	57	0.695911	1	gene-HIR76_RS21135(HIR76_RS21135)
BP	GO:0006629	lipid metabolic process	2	117	0.700175	1	gene-HIR76_RS13130(HIR76_RS13130),gene-HIR76_RS13135(HIR76_RS13135)
BP	GO:0022603	regulation of anatomical structure morphogenesis	1	58	0.702282	1	gene-HIR76_RS12780(HIR76_RS12780)
BP	GO:0043648	dicarboxylic acid metabolic process	1	58	0.702282	1	gene-HIR76_RS21135(HIR76_RS21135)
BP	GO:0048523	negative regulation of cellular process	1	60	0.714636	1	gene-HIR76_RS12780(HIR76_RS12780)
BP	GO:0006355	regulation of transcription, DNA-templated	3	180	0.725095	1	gene-HIR76_RS16035(HIR76_RS16035),gene-HIR76_RS19940(HIR76_RS19940),gene-HIR76_RS20465(HIR76_RS20465)
BP	GO:1903506	regulation of nucleic acid-templated transcription	3	180	0.725095	1	gene-HIR76_RS16035(HIR76_RS16035),gene-HIR76_RS19940(HIR76_RS19940),gene-HIR76_RS20465(HIR76_RS20465)
BP	GO:2001141	regulation of RNA biosynthetic process	3	180	0.725095	1	gene-HIR76_RS16035(HIR76_RS16035),gene-HIR76_RS19940(HIR76_RS19940),gene-HIR76_RS20465(HIR76_RS20465)
BP	GO:0000270	peptidoglycan metabolic process	1	62	0.726488	1	gene-HIR76_RS12445(HIR76_RS12445)
BP	GO:0006022	aminoglycan metabolic process	1	62	0.726488	1	gene-HIR76_RS12445(HIR76_RS12445)
BP	GO:0030203	glycosaminoglycan metabolic process	1	62	0.726488	1	gene-HIR76_RS12445(HIR76_RS12445)
BP	GO:0051252	regulation of RNA metabolic process	3	181	0.728687	1	gene-HIR76_RS16035(HIR76_RS16035),gene-HIR76_RS19940(HIR76_RS19940),gene-HIR76_RS20465(HIR76_RS20465)
BP	GO:0044248	cellular catabolic process	3	183	0.735767	1	gene-HIR76_RS13130(HIR76_RS13130),gene-HIR76_RS16685(HIR76_RS16685),gene-HIR76_RS21135(HIR76_RS21135)
BP	GO:0019439	aromatic compound catabolic process	1	64	0.737859	1	gene-HIR76_RS21135(HIR76_RS21135)
BP	GO:0048519	negative regulation of biological process	1	64	0.737859	1	gene-HIR76_RS12780(HIR76_RS12780)
BP	GO:0019219	regulation of nucleobase-containing compound metabolic process	3	186	0.746124	1	gene-HIR76_RS16035(HIR76_RS16035),gene-HIR76_RS19940(HIR76_RS19940),gene-HIR76_RS20465(HIR76_RS20465)
BP	GO:0050793	regulation of developmental process	1	66	0.748768	1	gene-HIR76_RS12780(HIR76_RS12780)
BP	GO:0009889	regulation of biosynthetic process	3	194	0.772225	1	gene-HIR76_RS16035(HIR76_RS16035),gene-HIR76_RS19940(HIR76_RS19940),gene-HIR76_RS20465(HIR76_RS20465)
BP	GO:0010556	regulation of macromolecule biosynthetic process	3	194	0.772225	1	gene-HIR76_RS16035(HIR76_RS16035),gene-HIR76_RS19940(HIR76_RS19940),gene-HIR76_RS20465(HIR76_RS20465)
BP	GO:0031326	regulation of cellular biosynthetic process	3	194	0.772225	1	gene-HIR76_RS16035(HIR76_RS16035),gene-HIR76_RS19940(HIR76_RS19940),gene-HIR76_RS20465(HIR76_RS20465)
BP	GO:2000112	regulation of cellular macromolecule biosynthetic process	3	194	0.772225	1	gene-HIR76_RS16035(HIR76_RS16035),gene-HIR76_RS19940(HIR76_RS19940),gene-HIR76_RS20465(HIR76_RS20465)
BP	GO:0051171	regulation of nitrogen compound metabolic process	3	196	0.778412	1	gene-HIR76_RS16035(HIR76_RS16035),gene-HIR76_RS19940(HIR76_RS19940),gene-HIR76_RS20465(HIR76_RS20465)
BP	GO:0080090	regulation of primary metabolic process	3	197	0.781455	1	gene-HIR76_RS16035(HIR76_RS16035),gene-HIR76_RS19940(HIR76_RS19940),gene-HIR76_RS20465(HIR76_RS20465)
BP	GO:0042546	cell wall biogenesis	1	73	0.783565	1	gene-HIR76_RS12445(HIR76_RS12445)
BP	GO:0031323	regulation of cellular metabolic process	3	198	0.784465	1	gene-HIR76_RS16035(HIR76_RS16035),gene-HIR76_RS19940(HIR76_RS19940),gene-HIR76_RS20465(HIR76_RS20465)
BP	GO:0010468	regulation of gene expression	3	200	0.790387	1	gene-HIR76_RS16035(HIR76_RS16035),gene-HIR76_RS19940(HIR76_RS19940),gene-HIR76_RS20465(HIR76_RS20465)
BP	GO:0022607	cellular component assembly	1	75	0.79261	1	gene-HIR76_RS12445(HIR76_RS12445)
BP	GO:0060255	regulation of macromolecule metabolic process	3	207	0.810096	1	gene-HIR76_RS16035(HIR76_RS16035),gene-HIR76_RS19940(HIR76_RS19940),gene-HIR76_RS20465(HIR76_RS20465)
BP	GO:0019222	regulation of metabolic process	3	208	0.812785	1	gene-HIR76_RS16035(HIR76_RS16035),gene-HIR76_RS19940(HIR76_RS19940),gene-HIR76_RS20465(HIR76_RS20465)
BP	GO:0050794	regulation of cellular process	4	268	0.815893	1	gene-HIR76_RS12780(HIR76_RS12780),gene-HIR76_RS16035(HIR76_RS16035),gene-HIR76_RS19940(HIR76_RS19940),gene-HIR76_RS20465(HIR76_RS20465)
BP	GO:0034645	cellular macromolecule biosynthetic process	7	438	0.820423	1	gene-HIR76_RS12775(HIR76_RS12775),gene-HIR76_RS16035(HIR76_RS16035),gene-HIR76_RS16690(HIR76_RS16690),gene-HIR76_RS16695(HIR76_RS16695),gene-HIR76_RS16700(HIR76_RS16700),gene-HIR76_RS19940(HIR76_RS19940),gene-HIR76_RS20465(HIR76_RS20465)
BP	GO:0043170	macromolecule metabolic process	12	705	0.824656	1	gene-HIR76_RS01215(HIR76_RS01215),gene-HIR76_RS08530(HIR76_RS08530),gene-HIR76_RS12445(HIR76_RS12445),gene-HIR76_RS12775(HIR76_RS12775),gene-HIR76_RS16005(HIR76_RS16005),gene-HIR76_RS16035(HIR76_RS16035),gene-HIR76_RS16685(HIR76_RS16685),gene-HIR76_RS16690(HIR76_RS16690),gene-HIR76_RS16695(HIR76_RS16695),gene-HIR76_RS16700(HIR76_RS16700),gene-HIR76_RS19940(HIR76_RS19940),gene-HIR76_RS20465(HIR76_…
BP	GO:0009059	macromolecule biosynthetic process	7	445	0.83378	1	gene-HIR76_RS12775(HIR76_RS12775),gene-HIR76_RS16035(HIR76_RS16035),gene-HIR76_RS16690(HIR76_RS16690),gene-HIR76_RS16695(HIR76_RS16695),gene-HIR76_RS16700(HIR76_RS16700),gene-HIR76_RS19940(HIR76_RS19940),gene-HIR76_RS20465(HIR76_RS20465)
BP	GO:0016043	cellular component organization	3	217	0.835618	1	gene-HIR76_RS12445(HIR76_RS12445),gene-HIR76_RS16005(HIR76_RS16005),gene-HIR76_RS19940(HIR76_RS19940)
BP	GO:0044260	cellular macromolecule metabolic process	10	608	0.837014	1	gene-HIR76_RS01215(HIR76_RS01215),gene-HIR76_RS12775(HIR76_RS12775),gene-HIR76_RS16005(HIR76_RS16005),gene-HIR76_RS16035(HIR76_RS16035),gene-HIR76_RS16685(HIR76_RS16685),gene-HIR76_RS16690(HIR76_RS16690),gene-HIR76_RS16695(HIR76_RS16695),gene-HIR76_RS16700(HIR76_RS16700),gene-HIR76_RS19940(HIR76_RS19940),gene-HIR76_RS20465(HIR76_RS20465)
BP	GO:0016052	carbohydrate catabolic process	1	88	0.843021	1	gene-HIR76_RS16685(HIR76_RS16685)
BP	GO:1901565	organonitrogen compound catabolic process	1	88	0.843021	1	gene-HIR76_RS21135(HIR76_RS21135)
BP	GO:0071555	cell wall organization	1	94	0.862038	1	gene-HIR76_RS12445(HIR76_RS12445)
BP	GO:1901575	organic substance catabolic process	3	233	0.8705	1	gene-HIR76_RS13130(HIR76_RS13130),gene-HIR76_RS16685(HIR76_RS16685),gene-HIR76_RS21135(HIR76_RS21135)
BP	GO:0045229	external encapsulating structure organization	1	97	0.870683	1	gene-HIR76_RS12445(HIR76_RS12445)
BP	GO:0016070	RNA metabolic process	4	298	0.877254	1	gene-HIR76_RS12775(HIR76_RS12775),gene-HIR76_RS16035(HIR76_RS16035),gene-HIR76_RS19940(HIR76_RS19940),gene-HIR76_RS20465(HIR76_RS20465)
BP	GO:0044271	cellular nitrogen compound biosynthetic process	8	533	0.886195	1	gene-HIR76_RS01210(HIR76_RS01210),gene-HIR76_RS01215(HIR76_RS01215),gene-HIR76_RS01220(HIR76_RS01220),gene-HIR76_RS01235(HIR76_RS01235),gene-HIR76_RS12775(HIR76_RS12775),gene-HIR76_RS16035(HIR76_RS16035),gene-HIR76_RS19940(HIR76_RS19940),gene-HIR76_RS20465(HIR76_RS20465)
BP	GO:0019538	protein metabolic process	2	177	0.88848	1	gene-HIR76_RS01215(HIR76_RS01215),gene-HIR76_RS08530(HIR76_RS08530)
BP	GO:0009605	response to external stimulus	1	108	0.89808	1	gene-HIR76_RS01205(HIR76_RS01205)
BP	GO:0034654	nucleobase-containing compound biosynthetic process	4	318	0.907903	1	gene-HIR76_RS12775(HIR76_RS12775),gene-HIR76_RS16035(HIR76_RS16035),gene-HIR76_RS19940(HIR76_RS19940),gene-HIR76_RS20465(HIR76_RS20465)
BP	GO:0071554	cell wall organization or biogenesis	1	113	0.908573	1	gene-HIR76_RS12445(HIR76_RS12445)
BP	GO:0009056	catabolic process	3	257	0.910921	1	gene-HIR76_RS13130(HIR76_RS13130),gene-HIR76_RS16685(HIR76_RS16685),gene-HIR76_RS21135(HIR76_RS21135)
BP	GO:0071840	cellular component organization or biogenesis	3	259	0.913729	1	gene-HIR76_RS12445(HIR76_RS12445),gene-HIR76_RS16005(HIR76_RS16005),gene-HIR76_RS19940(HIR76_RS19940)
BP	GO:0006950	response to stress	1	119	0.919777	1	gene-HIR76_RS01205(HIR76_RS01205)
BP	GO:0010467	gene expression	5	389	0.920453	1	gene-HIR76_RS01215(HIR76_RS01215),gene-HIR76_RS12775(HIR76_RS12775),gene-HIR76_RS16035(HIR76_RS16035),gene-HIR76_RS19940(HIR76_RS19940),gene-HIR76_RS20465(HIR76_RS20465)
BP	GO:0006259	DNA metabolic process	1	122	0.924864	1	gene-HIR76_RS16005(HIR76_RS16005)
BP	GO:0050789	regulation of biological process	4	333	0.926377	1	gene-HIR76_RS12780(HIR76_RS12780),gene-HIR76_RS16035(HIR76_RS16035),gene-HIR76_RS19940(HIR76_RS19940),gene-HIR76_RS20465(HIR76_RS20465)
BP	GO:0090304	nucleic acid metabolic process	5	410	0.941309	1	gene-HIR76_RS12775(HIR76_RS12775),gene-HIR76_RS16005(HIR76_RS16005),gene-HIR76_RS16035(HIR76_RS16035),gene-HIR76_RS19940(HIR76_RS19940),gene-HIR76_RS20465(HIR76_RS20465)
BP	GO:0044267	cellular protein metabolic process	1	163	0.969612	1	gene-HIR76_RS01215(HIR76_RS01215)
BP	GO:0065007	biological regulation	4	390	0.970434	1	gene-HIR76_RS12780(HIR76_RS12780),gene-HIR76_RS16035(HIR76_RS16035),gene-HIR76_RS19940(HIR76_RS19940),gene-HIR76_RS20465(HIR76_RS20465)
BP	GO:1901605	alpha-amino acid metabolic process	1	165	0.970938	1	gene-HIR76_RS21135(HIR76_RS21135)
BP	GO:0019438	aromatic compound biosynthetic process	4	396	0.973286	1	gene-HIR76_RS12775(HIR76_RS12775),gene-HIR76_RS16035(HIR76_RS16035),gene-HIR76_RS19940(HIR76_RS19940),gene-HIR76_RS20465(HIR76_RS20465)
BP	GO:0044085	cellular component biogenesis	1	173	0.975701	1	gene-HIR76_RS12445(HIR76_RS12445)
BP	GO:0018130	heterocycle biosynthetic process	4	426	0.984146	1	gene-HIR76_RS12775(HIR76_RS12775),gene-HIR76_RS16035(HIR76_RS16035),gene-HIR76_RS19940(HIR76_RS19940),gene-HIR76_RS20465(HIR76_RS20465)
BP	GO:0019752	carboxylic acid metabolic process	3	361	0.985526	1	gene-HIR76_RS13130(HIR76_RS13130),gene-HIR76_RS13135(HIR76_RS13135),gene-HIR76_RS21135(HIR76_RS21135)
BP	GO:0034641	cellular nitrogen compound metabolic process	10	798	0.986356	1	gene-HIR76_RS01210(HIR76_RS01210),gene-HIR76_RS01215(HIR76_RS01215),gene-HIR76_RS01220(HIR76_RS01220),gene-HIR76_RS01235(HIR76_RS01235),gene-HIR76_RS12775(HIR76_RS12775),gene-HIR76_RS16005(HIR76_RS16005),gene-HIR76_RS16035(HIR76_RS16035),gene-HIR76_RS19940(HIR76_RS19940),gene-HIR76_RS20465(HIR76_RS20465),gene-HIR76_RS21135(HIR76_RS21135)
BP	GO:1901362	organic cyclic compound biosynthetic process	4	437	0.986985	1	gene-HIR76_RS12775(HIR76_RS12775),gene-HIR76_RS16035(HIR76_RS16035),gene-HIR76_RS19940(HIR76_RS19940),gene-HIR76_RS20465(HIR76_RS20465)
BP	GO:0043436	oxoacid metabolic process	3	371	0.988028	1	gene-HIR76_RS13130(HIR76_RS13130),gene-HIR76_RS13135(HIR76_RS13135),gene-HIR76_RS21135(HIR76_RS21135)
BP	GO:0009058	biosynthetic process	12	917	0.988368	1	gene-HIR76_RS01210(HIR76_RS01210),gene-HIR76_RS01215(HIR76_RS01215),gene-HIR76_RS01220(HIR76_RS01220),gene-HIR76_RS01235(HIR76_RS01235),gene-HIR76_RS12775(HIR76_RS12775),gene-HIR76_RS16035(HIR76_RS16035),gene-HIR76_RS16690(HIR76_RS16690),gene-HIR76_RS16695(HIR76_RS16695),gene-HIR76_RS16700(HIR76_RS16700),gene-HIR76_RS17340(HIR76_RS17340),gene-HIR76_RS19940(HIR76_RS19940),gene-HIR76_RS20465(HIR76_…
BP	GO:1901576	organic substance biosynthetic process	11	867	0.989091	1	gene-HIR76_RS01210(HIR76_RS01210),gene-HIR76_RS01215(HIR76_RS01215),gene-HIR76_RS01220(HIR76_RS01220),gene-HIR76_RS01235(HIR76_RS01235),gene-HIR76_RS12775(HIR76_RS12775),gene-HIR76_RS16035(HIR76_RS16035),gene-HIR76_RS16690(HIR76_RS16690),gene-HIR76_RS16695(HIR76_RS16695),gene-HIR76_RS16700(HIR76_RS16700),gene-HIR76_RS19940(HIR76_RS19940),gene-HIR76_RS20465(HIR76_RS20465)
BP	GO:0006520	cellular amino acid metabolic process	1	210	0.989484	1	gene-HIR76_RS21135(HIR76_RS21135)
BP	GO:1901564	organonitrogen compound metabolic process	7	642	0.989743	1	gene-HIR76_RS01210(HIR76_RS01210),gene-HIR76_RS01215(HIR76_RS01215),gene-HIR76_RS01220(HIR76_RS01220),gene-HIR76_RS01235(HIR76_RS01235),gene-HIR76_RS08530(HIR76_RS08530),gene-HIR76_RS12445(HIR76_RS12445),gene-HIR76_RS21135(HIR76_RS21135)
BP	GO:0044249	cellular biosynthetic process	11	883	0.991619	1	gene-HIR76_RS01210(HIR76_RS01210),gene-HIR76_RS01215(HIR76_RS01215),gene-HIR76_RS01220(HIR76_RS01220),gene-HIR76_RS01235(HIR76_RS01235),gene-HIR76_RS12775(HIR76_RS12775),gene-HIR76_RS16035(HIR76_RS16035),gene-HIR76_RS16690(HIR76_RS16690),gene-HIR76_RS16695(HIR76_RS16695),gene-HIR76_RS16700(HIR76_RS16700),gene-HIR76_RS19940(HIR76_RS19940),gene-HIR76_RS20465(HIR76_RS20465)
BP	GO:0006082	organic acid metabolic process	3	396	0.992628	1	gene-HIR76_RS13130(HIR76_RS13130),gene-HIR76_RS13135(HIR76_RS13135),gene-HIR76_RS21135(HIR76_RS21135)
BP	GO:1901566	organonitrogen compound biosynthetic process	4	471	0.993066	1	gene-HIR76_RS01210(HIR76_RS01210),gene-HIR76_RS01215(HIR76_RS01215),gene-HIR76_RS01220(HIR76_RS01220),gene-HIR76_RS01235(HIR76_RS01235)
BP	GO:0044238	primary metabolic process	15	1132	0.99579	1	gene-HIR76_RS00110(HIR76_RS00110),gene-HIR76_RS01215(HIR76_RS01215),gene-HIR76_RS08530(HIR76_RS08530),gene-HIR76_RS12775(HIR76_RS12775),gene-HIR76_RS13130(HIR76_RS13130),gene-HIR76_RS13135(HIR76_RS13135),gene-HIR76_RS16005(HIR76_RS16005),gene-HIR76_RS16035(HIR76_RS16035),gene-HIR76_RS16685(HIR76_RS16685),gene-HIR76_RS16690(HIR76_RS16690),gene-HIR76_RS16695(HIR76_RS16695),gene-HIR76_RS16700(HIR76_…
BP	GO:1901135	carbohydrate derivative metabolic process	1	250	0.995825	1	gene-HIR76_RS12445(HIR76_RS12445)
BP	GO:0006139	nucleobase-containing compound metabolic process	5	581	0.996898	1	gene-HIR76_RS12775(HIR76_RS12775),gene-HIR76_RS16005(HIR76_RS16005),gene-HIR76_RS16035(HIR76_RS16035),gene-HIR76_RS19940(HIR76_RS19940),gene-HIR76_RS20465(HIR76_RS20465)
BP	GO:0071704	organic substance metabolic process	19	1364	0.998055	1	gene-HIR76_RS00110(HIR76_RS00110),gene-HIR76_RS01210(HIR76_RS01210),gene-HIR76_RS01215(HIR76_RS01215),gene-HIR76_RS01220(HIR76_RS01220),gene-HIR76_RS01235(HIR76_RS01235),gene-HIR76_RS08530(HIR76_RS08530),gene-HIR76_RS12445(HIR76_RS12445),gene-HIR76_RS12775(HIR76_RS12775),gene-HIR76_RS13130(HIR76_RS13130),gene-HIR76_RS13135(HIR76_RS13135),gene-HIR76_RS16005(HIR76_RS16005),gene-HIR76_RS16035(HIR76_…
BP	GO:0006725	cellular aromatic compound metabolic process	6	690	0.998692	1	gene-HIR76_RS12775(HIR76_RS12775),gene-HIR76_RS16005(HIR76_RS16005),gene-HIR76_RS16035(HIR76_RS16035),gene-HIR76_RS19940(HIR76_RS19940),gene-HIR76_RS20465(HIR76_RS20465),gene-HIR76_RS21135(HIR76_RS21135)
BP	GO:0046483	heterocycle metabolic process	6	700	0.998934	1	gene-HIR76_RS12775(HIR76_RS12775),gene-HIR76_RS16005(HIR76_RS16005),gene-HIR76_RS16035(HIR76_RS16035),gene-HIR76_RS19940(HIR76_RS19940),gene-HIR76_RS20465(HIR76_RS20465),gene-HIR76_RS21135(HIR76_RS21135)
BP	GO:0006807	nitrogen compound metabolic process	12	1056	0.999094	1	gene-HIR76_RS01210(HIR76_RS01210),gene-HIR76_RS01215(HIR76_RS01215),gene-HIR76_RS01220(HIR76_RS01220),gene-HIR76_RS01235(HIR76_RS01235),gene-HIR76_RS08530(HIR76_RS08530),gene-HIR76_RS12445(HIR76_RS12445),gene-HIR76_RS12775(HIR76_RS12775),gene-HIR76_RS16005(HIR76_RS16005),gene-HIR76_RS16035(HIR76_RS16035),gene-HIR76_RS19940(HIR76_RS19940),gene-HIR76_RS20465(HIR76_RS20465),gene-HIR76_RS21135(HIR76_…
BP	GO:0050896	response to stimulus	1	321	0.999229	1	gene-HIR76_RS01205(HIR76_RS01205)
BP	GO:1901360	organic cyclic compound metabolic process	6	716	0.999236	1	gene-HIR76_RS12775(HIR76_RS12775),gene-HIR76_RS16005(HIR76_RS16005),gene-HIR76_RS16035(HIR76_RS16035),gene-HIR76_RS19940(HIR76_RS19940),gene-HIR76_RS20465(HIR76_RS20465),gene-HIR76_RS21135(HIR76_RS21135)
BP	GO:0008152	metabolic process	20	1483	0.999657	1	gene-HIR76_RS00110(HIR76_RS00110),gene-HIR76_RS01210(HIR76_RS01210),gene-HIR76_RS01215(HIR76_RS01215),gene-HIR76_RS01220(HIR76_RS01220),gene-HIR76_RS01235(HIR76_RS01235),gene-HIR76_RS08530(HIR76_RS08530),gene-HIR76_RS12445(HIR76_RS12445),gene-HIR76_RS12775(HIR76_RS12775),gene-HIR76_RS13130(HIR76_RS13130),gene-HIR76_RS13135(HIR76_RS13135),gene-HIR76_RS16005(HIR76_RS16005),gene-HIR76_RS16035(HIR76_…
BP	GO:0044237	cellular metabolic process	16	1340	0.999869	1	gene-HIR76_RS01210(HIR76_RS01210),gene-HIR76_RS01215(HIR76_RS01215),gene-HIR76_RS01220(HIR76_RS01220),gene-HIR76_RS01235(HIR76_RS01235),gene-HIR76_RS12775(HIR76_RS12775),gene-HIR76_RS13130(HIR76_RS13130),gene-HIR76_RS13135(HIR76_RS13135),gene-HIR76_RS16005(HIR76_RS16005),gene-HIR76_RS16035(HIR76_RS16035),gene-HIR76_RS16685(HIR76_RS16685),gene-HIR76_RS16690(HIR76_RS16690),gene-HIR76_RS16695(HIR76_…
BP	GO:0044281	small molecule metabolic process	3	617	0.999945	1	gene-HIR76_RS13130(HIR76_RS13130),gene-HIR76_RS13135(HIR76_RS13135),gene-HIR76_RS21135(HIR76_RS21135)
BP	GO:0008150	biological_process	44	2157	1	1	gene-HIR76_RS00110(HIR76_RS00110),gene-HIR76_RS00390(HIR76_RS00390),gene-HIR76_RS01205(HIR76_RS01205),gene-HIR76_RS01210(HIR76_RS01210),gene-HIR76_RS01215(HIR76_RS01215),gene-HIR76_RS01220(HIR76_RS01220),gene-HIR76_RS01235(HIR76_RS01235),gene-HIR76_RS02610(HIR76_RS02610),gene-HIR76_RS04765(HIR76_RS04765),gene-HIR76_RS05120(HIR76_RS05120),gene-HIR76_RS05130(HIR76_RS05130),gene-HIR76_RS06050(HIR76_…

## Sheet: Table S4
Transcriptional analysis of down-regulated genes (GWZ16 vs GWZ13)
sigF gene
id	baseMean	baseMean_GWZ13	baseMean_GWZ16	foldChange(GWZ16/GWZ13)	log2FoldChange	pval	padj	Chromosome	Start Site	End Site	Direction	Length	Name	GO	KEGG	eggNOG	eggNOG_Category	Swissprot	NR	CARD	VFDB	PHI	BP	CC	MF	Pathway
gene-HIR76_RS12775	12226.4	18194.9	6257.84	0.343934	-1.5398	0.000492231	0.024285	gi|1951703834|ref|NZ_CP051860.2|	2466897	2467664	-	768	HIR76_RS12775	GO:0003677;GO:0006352;GO:0016987;GO:0030435	K03091	1ZANZ	K	sp|P07860|RPSF_BACSU RNA polymerase sigma-F factor OS=Bacillus subtilis (strain 168) OX=224308 GN=sigF PE=1 SV=1	WP_003230458.1 MULTISPECIES: RNA polymerase sporulation sigma factor SigF [Bacillaceae]	-	VFG009734(gi:120402666) (sigF) RNA polymerase, sigma 28 subunit, FliA/WhiG family [Sigma F (CVF326)] [Mycobacterium vanbaalenii PYR-1]	P95844|PHI:9446|SigB|1280|Staphylococcus_aureus|reduced_virulence__unaffected_pathogenicity	GO:0006352//DNA-templated transcription, initiation;GO:0030435//sporulation resulting in formation of a cellular spore;	-	GO:0003677//DNA binding;GO:0016987//sigma factor activity;	-
Raw data
id	baseMean	baseMean_GWZ13	baseMean_GWZ16	foldChange(GWZ16/GWZ13)	log2FoldChange	pval	padj	Chromosome	Start Site	End Site	Direction	Length	Name	GO	KEGG	eggNOG	eggNOG_Category	Swissprot	NR	CARD	VFDB	PHI	BP	CC	MF	Pathway
gene-HIR76_RS17820	254.785	339.755	169.816	0.499819	-1.00052	0.000296531	0.0155907	gi|1951703834|ref|NZ_CP051860.2|	3398111	3398443	+	333	HIR76_RS17820	-	-	1ZHVT	M	sp|O32180|YUSN_BACSU Uncharacterized protein YusN OS=Bacillus subtilis (strain 168) OX=224308 GN=yusN PE=4 SV=1	WP_003228564.1 MULTISPECIES: spore coat protein [Bacillus]	-	-	-	-	-	-	-
gene-HIR76_RS15260	6801.72	9075.88	4527.57	0.498857	-1.0033	0.0025828	0.0762018	gi|1951703834|ref|NZ_CP051860.2|	2895132	2896859	-	1728	HIR76_RS15260	GO:0008932;GO:0030435;GO:0051117	K06417	1ZB2H	M	sp|P37963|SP6D_BACSU Stage VI sporulation protein D OS=Bacillus subtilis (strain 168) OX=224308 GN=spoVID PE=1 SV=1	EHA30990.1 required for assembly of the spore coat (stage VI sporulation) [Bacillus subtilis subsp. subtilis str. SC-8]	-	-	-	GO:0030435//sporulation resulting in formation of a cellular spore;	-	GO:0008932//lytic endotransglycosylase activity;GO:0051117//ATPase binding;	-
gene-HIR76_RS21770	449.985	600.753	299.217	0.498069	-1.00558	0.000801523	0.0335413	gi|1951703834|ref|NZ_CP051860.2|	4178671	4179153	+	483	HIR76_RS21770	GO:0030435	K06329	1ZGWF	M	sp|P23261|COTF_BACSU Spore coat protein F OS=Bacillus subtilis (strain 168) OX=224308 GN=cotF PE=1 SV=1	WP_003243364.1 MULTISPECIES: spore coat protein CotF [Bacillaceae]	-	-	-	GO:0030435//sporulation resulting in formation of a cellular spore;	-	-	-
gene-HIR76_RS17340	24446.7	32670.5	16223	0.496564	-1.00995	3.1886e-05	0.00297192	gi|1951703834|ref|NZ_CP051860.2|	3304629	3311765	-	7137	HIR76_RS17340	GO:0009058;GO:0016874;GO:0031177	K04780	1ZB3S	Q	sp|P45745|DHBF_BACSU Dimodular nonribosomal peptide synthase OS=Bacillus subtilis (strain 168) OX=224308 GN=dhbF PE=1 SV=4	WP_009968094.1 MULTISPECIES: nonribosomal peptide synthetase DhbF [Bacillus]	-	VFG050043 (dhbF) dimodular nonribosomal peptide synthase [Bacillibactin (CVF889)] [Bacillus subtilis subsp. subtilis str. 168]	W2E906|PHI:3274|DhbF|1464|Paenibacillus_larvae|unaffected_pathogenicity	GO:0009058//biosynthetic process;	-	GO:0016874//ligase activity;GO:0031177//phosphopantetheine binding;	ko01053(Biosynthesis of siderophore group nonribosomal peptides)
gene-HIR76_RS04680	151.098	202.916	99.2797	0.489265	-1.03131	0.00808933	0.157243	gi|1951703834|ref|NZ_CP051860.2|	924219	924410	-	192	HIR76_RS04680	-	-	1ZJCB	S	sp|O31572|YFHD_BACSU Uncharacterized protein YfhD OS=Bacillus subtilis (strain 168) OX=224308 GN=yfhD PE=4 SV=1	WP_003233561.1 MULTISPECIES: YfhD family protein [Bacillaceae]	-	-	-	-	-	-	-
gene-HIR76_RS09385	1074.86	1444.19	705.528	0.488529	-1.03348	6.61449e-06	0.000797824	gi|1951703834|ref|NZ_CP051860.2|	1806767	1807312	+	546	HIR76_RS09385	GO:0030435;GO:0042802	K06328	1ZE20	S	sp|P14016|COTE_BACSU Spore coat protein E OS=Bacillus subtilis (strain 168) OX=224308 GN=cotE PE=1 SV=1	WP_003231833.1 MULTISPECIES: outer spore coat protein CotE [Bacillaceae]	-	-	-	GO:0030435//sporulation resulting in formation of a cellular spore;	-	GO:0042802//identical protein binding;	-
gene-HIR76_RS06435	647.577	871.533	423.621	0.486064	-1.04078	0.00688025	0.145029	gi|1951703834|ref|NZ_CP051860.2|	1249023	1249775	+	753	HIR76_RS06435	-	-	1ZAX0	S	sp|O31597|YJBA_BACSU UPF0736 protein YjbA OS=Bacillus subtilis (strain 168) OX=224308 GN=yjbA PE=3 SV=1	WP_003239298.1 MULTISPECIES: YjbA family protein [Bacillaceae]	-	-	-	-	-	-	-
gene-HIR76_RS03910	1000.42	1350.14	650.687	0.481939	-1.05308	0.000139426	0.0086634	gi|1951703834|ref|NZ_CP051860.2|	756427	756996	+	570	HIR76_RS03910	-	K06334	1ZQQY	P	sp|Q45538|COTJC_BACSU Protein CotJC OS=Bacillus subtilis (strain 168) OX=224308 GN=cotJC PE=3 SV=1	WP_003233850.1 MULTISPECIES: spore coat protein CotJC [Bacillaceae]	-	-	Q8XDQ1|PHI:7042|KatN|562|Escherichia_coli|effector_(plant_avirulence_determinant)	-	-	-	-
gene-HIR76_RS13135	2781.63	3769.79	1793.48	0.475751	-1.07172	0.00236514	0.070799	gi|1951703834|ref|NZ_CP051860.2|	2531687	2533105	-	1419	HIR76_RS13135	GO:0006099;GO:0019679;GO:0030435;GO:0047547;GO:0047780;GO:0051537	K01720	1ZCS6	S	sp|P45859|MMGE_BACSU Citrate/2-methylcitrate dehydratase OS=Bacillus subtilis (strain 168) OX=224308 GN=mmgE PE=1 SV=3	AIY93733.1 2-methylcitrate dehydratase [Bacillus subtilis subsp. subtilis str. 168]	-	-	-	GO:0006099//tricarboxylic acid cycle;GO:0019679//propionate metabolic process, methylcitrate cycle;GO:0030435//sporulation resulting in formation of a cellular spore;	-	GO:0047547//2-methylcitrate dehydratase activity;GO:0047780//citrate dehydratase activity;GO:0051537//2 iron, 2 sulfur cluster binding;	ko00640(Propanoate metabolism)
gene-HIR76_RS15255	2259.15	3070.06	1448.24	0.47173	-1.08397	0.00518376	0.12194	gi|1951703834|ref|NZ_CP051860.2|	2894074	2895099	-	1026	HIR76_RS15255	-	-	1ZB97	S	sp|P37964|YSXE_BACSU Uncharacterized protein YsxE OS=Bacillus subtilis (strain 168) OX=224308 GN=ysxE PE=4 SV=1	EHA30991.1 hypothetical protein BSSC8_14340 [Bacillus subtilis subsp. subtilis str. SC-8]	-	-	-	-	-	-	-
gene-HIR76_RS09315	1392.3	1895.39	889.223	0.469151	-1.09188	0.00206166	0.0630959	gi|1951703834|ref|NZ_CP051860.2|	1792164	1792421	+	258	HIR76_RS09315	-	-	1ZHTB	S	sp|O31768|YMFJ_BACSU Uncharacterized protein YmfJ OS=Bacillus subtilis (strain 168) OX=224308 GN=ymfJ PE=4 SV=1	AGE63530.1 hypothetical protein C663_1732 [Bacillus subtilis XF-1]	-	-	-	-	-	-	-
gene-HIR76_RS12180	160.295	218.283	102.307	0.468688	-1.0933	0.0105084	0.185754	gi|1951703834|ref|NZ_CP051860.2|	2362277	2362648	-	372	HIR76_RS12180	-	-	-	-	sp|P50833|YPPE_BACSU Uncharacterized protein YppE OS=Bacillus subtilis (strain 168) OX=224308 GN=yppE PE=1 SV=1	WP_003246080.1 MULTISPECIES: YppE family protein [Bacillus]	-	-	-	-	-	-	-
gene-HIR76_RS16685	4508.03	6149.07	2866.99	0.466248	-1.10083	0.00165674	0.0543543	gi|1951703834|ref|NZ_CP051860.2|	3187845	3190241	-	2397	HIR76_RS16685	GO:0005737;GO:0005980;GO:0008184;GO:0030170;GO:0102250;GO:0102499	K00688	1ZCRF	G	sp|P39123|PHSG_BACSU Glycogen phosphorylase OS=Bacillus subtilis (strain 168) OX=224308 GN=glgP PE=2 SV=1	WP_004399110.1 MULTISPECIES: glycogen phosphorylase GlgP [Bacillus]	-	-	G4MW66|PHI:2062__PHI:3815|Gph1__GPH1|318829|Magnaporthe_oryzae|unaffected_pathogenicity__loss_of_pathogenicity__reduced_virulence	GO:0005980//glycogen catabolic process;	GO:0005737//cytoplasm;	GO:0008184//glycogen phosphorylase activity;GO:0030170//pyridoxal phosphate binding;GO:0102250//linear malto-oligosaccharide phosphorylase activity;GO:0102499//SHG alpha-glucan phosphorylase activity;	ko04931(Insulin resistance);ko04922(Glucagon signaling pathway);ko04910(Insulin signaling pathway);ko04217(Necroptosis);ko02026(Biofilm formation - Escherichia coli);ko00500(Starch and sucrose metabolism)
gene-HIR76_RS16700	2117.98	2902.28	1333.68	0.459527	-1.12178	0.00636407	0.138825	gi|1951703834|ref|NZ_CP051860.2|	3192734	3193876	-	1143	HIR76_RS16700	GO:0005524;GO:0005978;GO:0008878	K00975	1ZCF2	G	sp|P39122|GLGC_BACSU Glucose-1-phosphate adenylyltransferase OS=Bacillus subtilis (strain 168) OX=224308 GN=glgC PE=2 SV=1	WP_009968049.1 MULTISPECIES: glucose-1-phosphate adenylyltransferase [Bacillus]	-	VFG037965(gi:384141328) (ABZJ_00082) putative polysaccharide biosynthesis protein [Capsule (CVF775)] [Acinetobacter baumannii MDR-ZJ06]	P9WN43|PHI:6731|GlgC|1773|Mycobacterium_tuberculosis|reduced_virulence	GO:0005978//glycogen biosynthetic process;	-	GO:0005524//ATP binding;GO:0008878//glucose-1-phosphate adenylyltransferase activity;	ko02026(Biofilm formation - Escherichia coli);ko00520(Amino sugar and nucleotide sugar metabolism);ko00500(Starch and sucrose metabolism)
gene-HIR76_RS21135	10971.8	15055	6888.64	0.457566	-1.12795	3.85555e-07	6.87461e-05	gi|1951703834|ref|NZ_CP051860.2|	4056805	4058070	+	1266	HIR76_RS21135	GO:0005506;GO:0005737;GO:0006548;GO:0008270;GO:0019556;GO:0019557;GO:0050480	K01468	1ZDE5	Q	sp|P42084|HUTI_BACSU Imidazolonepropionase OS=Bacillus subtilis (strain 168) OX=224308 GN=hutI PE=1 SV=1	WP_003244327.1 MULTISPECIES: imidazolonepropionase [Bacillus]	-	-	-	GO:0006548//histidine catabolic process;GO:0019556//histidine catabolic process to glutamate and formamide;GO:0019557//histidine catabolic process to glutamate and formate;	GO:0005737//cytoplasm;	GO:0005506//iron ion binding;GO:0008270//zinc ion binding;GO:0050480//imidazolonepropionase activity;	ko00340(Histidine metabolism)
gene-HIR76_RS02610	2886.13	3963.15	1809.12	0.456484	-1.13136	0.00668478	0.142783	gi|1951703834|ref|NZ_CP051860.2|	516249	517265	+	1017	HIR76_RS02610	GO:0005886;GO:0016021;GO:0030435	-	1ZBE6	M	sp|P96619|YDCC_BACSU Sporulation protein YdcC OS=Bacillus subtilis (strain 168) OX=224308 GN=ydcC PE=2 SV=2	AFQ56402.1 Putative lipoprotein [Bacillus subtilis QB928]	-	-	-	GO:0030435//sporulation resulting in formation of a cellular spore;	GO:0005886//plasma membrane;GO:0016021//integral component of membrane;	-	-
gene-HIR76_RS08530	876.087	1205.94	546.23	0.452948	-1.14258	3.81431e-07	6.87461e-05	gi|1951703834|ref|NZ_CP051860.2|	1635479	1636408	+	930	HIR76_RS08530	GO:0004190;GO:0005886;GO:0005887;GO:0006508;GO:0008233;GO:0030435;GO:0030436;GO:0043621	K06383	1ZAV2	M	sp|P13801|SP2G_BACSU Sporulation sigma-E factor-processing peptidase OS=Bacillus subtilis (strain 168) OX=224308 GN=spoIIGA PE=1 SV=1	AEP90684.1 sigma-E processing putative peptidase SpoIIGA [Bacillus subtilis subsp. subtilis str. RO-NN-1]	-	-	-	GO:0006508//proteolysis;GO:0030435//sporulation resulting in formation of a cellular spore;GO:0030436//asexual sporulation;	GO:0005886//plasma membrane;GO:0005887//integral component of plasma membrane;	GO:0004190//aspartic-type endopeptidase activity;GO:0008233//peptidase activity;GO:0043621//protein self-association;	-
gene-HIR76_RS13290	532.34	733.069	331.611	0.45236	-1.14446	0.000964972	0.0380514	gi|1951703834|ref|NZ_CP051860.2|	2560156	2561079	-	924	HIR76_RS13290	-	K06390	1ZAWB	S	sp|Q01367|SP3AA_BACSU Stage III sporulation protein AA OS=Bacillus subtilis (strain 168) OX=224308 GN=spoIIIAA PE=4 SV=1	AFQ58394.1 ATP-binding stage III sporulation protein [Bacillus subtilis QB928]	-	-	-	-	-	-	-
gene-HIR76_RS13260	281.735	388.555	174.916	0.450169	-1.15146	0.000912169	0.0370377	gi|1951703834|ref|NZ_CP051860.2|	2556476	2557165	-	690	HIR76_RS13260	GO:0005886;GO:0016021;GO:0030435	K06396	1ZEMQ	S	sp|P49784|SP3AG_BACSU Stage III sporulation protein AG OS=Bacillus subtilis (strain 168) OX=224308 GN=spoIIIAG PE=4 SV=3	AKD35673.1 stage III sporulation engulfment assembly protein [Bacillus subtilis HJ5]	-	-	-	GO:0030435//sporulation resulting in formation of a cellular spore;	GO:0005886//plasma membrane;GO:0016021//integral component of membrane;	-	-
gene-HIR76_RS01220	8001.21	11052	4950.46	0.447927	-1.15867	7.47334e-10	4.37831e-07	gi|1951703834|ref|NZ_CP051860.2|	216921	217640	+	720	HIR76_RS01220	GO:0005524;GO:0005886;GO:0015419;GO:0030152;GO:0102025	K01990	1ZE5G	V	sp|O31427|SKFE_BACSU SkfA peptide export ATP-binding protein SkfE OS=Bacillus subtilis (strain 168) OX=224308 GN=skfE PE=1 SV=1	WP_003234899.1 MULTISPECIES: sporulation killing factor ABC transporter ATP-binding protein SkfE [Bacillaceae]	gb|AAA99504.1|ARO:3002987|bcrA [Bacillus licheniformis]	VFG000344(gb|NP_438273) (hitC) iron(III) ABC transporter, ATP-binding protein [HitABC (VF0268)] [Haemophilus influenzae Rd KW20]	Q8DPC2|PHI:6319|PotA|1313|Streptococcus_pneumoniae|reduced_virulence	GO:0030152//bacteriocin biosynthetic process;	GO:0005886//plasma membrane;	GO:0005524//ATP binding;GO:0015419//ABC-type sulfate transporter activity;GO:0102025//ABC-type thiosulfate transporter activity;	-
gene-HIR76_RS01225	5073.04	7027.93	3118.14	0.443678	-1.17242	1.03889e-07	2.50616e-05	gi|1951703834|ref|NZ_CP051860.2|	217633	219048	+	1416	HIR76_RS01225	GO:0016021	-	1ZD8W	S	sp|O31428|SKFF_BACSU Putative bacteriocin-SkfA transport system permease protein SkfF OS=Bacillus subtilis (strain 168) OX=224308 GN=skfF PE=1 SV=2	WP_003234898.1 MULTISPECIES: sporulation killing factor system integral membrane protein [Bacillaceae]	-	-	-	-	GO:0016021//integral component of membrane;	-	-
gene-HIR76_RS00110	2489.97	3458.6	1521.34	0.439872	-1.18484	0.000104434	0.00738418	gi|1951703834|ref|NZ_CP051860.2|	23868	25151	-	1284	HIR76_RS00110	GO:0005975;GO:0008061;GO:0016787	K06306	1ZBQC	M	sp|P37531|SLEL_BACSU Cortical fragment-lytic enzyme OS=Bacillus subtilis (strain 168) OX=224308 GN=sleL PE=1 SV=2	WP_003247133.1 MULTISPECIES: glycoside hydrolase family 18 protein [Bacillus]	-	-	-	GO:0005975//carbohydrate metabolic process;	-	GO:0008061//chitin binding;GO:0016787//hydrolase activity;	-
gene-HIR76_RS05120	1516.51	2106.94	926.081	0.439538	-1.18594	0.000676808	0.0301363	gi|1951703834|ref|NZ_CP051860.2|	989031	989600	+	570	HIR76_RS05120	GO:0016020;GO:0030435	-	1ZHSJ	S	sp|P54598|YHCN_BACSU Probable spore germination lipoprotein YhcN OS=Bacillus subtilis (strain 168) OX=224308 GN=yhcN PE=1 SV=2	WP_003245125.1 MULTISPECIES: YhcN/YlaJ family sporulation lipoprotein [Bacillaceae]	-	-	-	GO:0030435//sporulation resulting in formation of a cellular spore;	GO:0016020//membrane;	-	-
gene-HIR76_RS19905	627.461	872.647	382.276	0.438065	-1.19078	1.58001e-06	0.000223436	gi|1951703834|ref|NZ_CP051860.2|	3805727	3806170	-	444	HIR76_RS19905	-	-	1ZIA8	E	sp|P39152|YWLB_BACSU Uncharacterized protein YwlB OS=Bacillus subtilis (strain 168) OX=224308 GN=ywlB PE=4 SV=1	WP_003244265.1 MULTISPECIES: hypothetical protein [Bacillus]	-	-	-	-	-	-	-
gene-HIR76_RS13625	2161.55	3031.55	1291.55	0.426036	-1.23095	1.1598e-06	0.000170848	gi|1951703834|ref|NZ_CP051860.2|	2614393	2614782	-	390	HIR76_RS13625	GO:0016021	-	1ZIJI	S	sp|P54481|YQFX_BACSU Uncharacterized protein YqfX OS=Bacillus subtilis (strain 168) OX=224308 GN=yqfX PE=4 SV=1	AFQ58459.1 YqfX [Bacillus subtilis QB928]	-	-	-	-	GO:0016021//integral component of membrane;	-	-
gene-HIR76_RS13130	1433.98	2011.66	856.293	0.425665	-1.23221	0.00153488	0.0525967	gi|1951703834|ref|NZ_CP051860.2|	2530764	2531669	-	906	HIR76_RS13130	GO:0019629;GO:0046421;GO:0046872	K03417	1ZR0A	G	sp|P54528|MMGF_BACSU 2-methylisocitrate lyase OS=Bacillus subtilis (strain 168) OX=224308 GN=mmgF PE=1 SV=1	WP_004398772.1 MULTISPECIES: methylisocitrate lyase [Bacillus]	-	VFG017670(gi:443489219) (icl) isocitrate lyase Icl [Isocitrate lyase (CVF302)] [Mycobacterium liflandii 128FXT]	A7ESB3|PHI:3329|Ss-oah1|5180|Sclerotinia_sclerotiorum|reduced_virulence	GO:0019629//propionate catabolic process, 2-methylcitrate cycle;	-	GO:0046421//methylisocitrate lyase activity;GO:0046872//metal ion binding;	ko00640(Propanoate metabolism)
gene-HIR76_RS16690	2887.28	4053.42	1721.13	0.424613	-1.23578	0.000594676	0.0275802	gi|1951703834|ref|NZ_CP051860.2|	3190228	3191682	-	1455	HIR76_RS16690	GO:0004373;GO:0005978;GO:0009011;GO:0033201	K00703	1ZDBA	G	sp|P39125|GLGA_BACSU Glycogen synthase OS=Bacillus subtilis (strain 168) OX=224308 GN=glgA PE=2 SV=1	WP_003246015.1 MULTISPECIES: glycogen synthase GlgA [Bacillus]	-	VFG050270 (glgA) glycogen synthase [TTSS (VF0344)] [Chlamydia trachomatis D/UW-3/CX]	P05416|PHI:10051|GlgA|28901|Salmonella_enterica|reduced_virulence	GO:0005978//glycogen biosynthetic process;	-	GO:0004373//glycogen (starch) synthase activity;GO:0009011//starch synthase activity;GO:0033201//alpha-1,4-glucan synthase activity;	ko02026(Biofilm formation - Escherichia coli);ko00500(Starch and sucrose metabolism)
gene-HIR76_RS15400	1368.73	1921.88	815.581	0.424367	-1.23662	0.0244119	0.309947	gi|1951703834|ref|NZ_CP051860.2|	2926112	2927212	-	1101	HIR76_RS15400	GO:0030435	K06298	1ZBZJ	S	sp|P39072|GERM_BACSU Spore germination protein GerM OS=Bacillus subtilis (strain 168) OX=224308 GN=gerM PE=1 SV=2	WP_003229578.1 MULTISPECIES: spore germination protein GerM [Bacillaceae]	-	-	-	GO:0030435//sporulation resulting in formation of a cellular spore;	-	-	-
gene-HIR76_RS13255	1591.85	2237.1	946.6	0.423138	-1.2408	0.0132566	0.216594	gi|1951703834|ref|NZ_CP051860.2|	2555819	2556475	-	657	HIR76_RS13255	GO:0005886;GO:0016021;GO:0030435	K06397	1ZHEH	S	sp|P49785|SP3AH_BACSU Stage III sporulation protein AH OS=Bacillus subtilis (strain 168) OX=224308 GN=spoIIIAH PE=1 SV=3	WP_003230250.1 MULTISPECIES: stage III sporulation ratchet engulfment protein SpoIIIAH [Bacillus]	-	-	-	GO:0030435//sporulation resulting in formation of a cellular spore;	GO:0005886//plasma membrane;GO:0016021//integral component of membrane;	-	-
gene-HIR76_RS15115	5035.55	7086.6	2984.51	0.421148	-1.2476	7.01371e-05	0.00553139	gi|1951703834|ref|NZ_CP051860.2|	2868785	2869948	-	1164	HIR76_RS15115	GO:0030435;GO:0043595;GO:0051117	K06370	1ZD0H	M	sp|O32062|SAFA_BACSU SpoIVD-associated factor A OS=Bacillus subtilis (strain 168) OX=224308 GN=safA PE=1 SV=1	WP_101502145.1 spore coat assembly protein SafA [Bacillus subtilis]	-	VFG049247 (KPK_2047) LysM domain-containing protein [T6SS-III (CVF862)] [Klebsiella pneumoniae 342]	-	GO:0030435//sporulation resulting in formation of a cellular spore;	GO:0043595//endospore cortex;	GO:0051117//ATPase binding;	-
gene-HIR76_RS16450	398.977	561.539	236.415	0.421012	-1.24807	2.56371e-05	0.00256434	gi|1951703834|ref|NZ_CP051860.2|	3143675	3143947	-	273	HIR76_RS16450	-	-	1ZISQ	S	sp|O32073|YTZC_BACSU Uncharacterized protein YtzC OS=Bacillus subtilis (strain 168) OX=224308 GN=ytzC PE=4 SV=1	WP_003229117.1 MULTISPECIES: YtzC family protein [Bacillaceae]	-	-	-	-	-	-	-
gene-HIR76_RS05130	1164.81	1644.92	684.703	0.416254	-1.26446	3.07206e-05	0.00292989	gi|1951703834|ref|NZ_CP051860.2|	990621	991274	-	654	HIR76_RS05130	GO:0030435	-	1ZDQK	M	sp|P54601|YHCQ_BACSU Spore coat protein F-like protein YhcQ OS=Bacillus subtilis (strain 168) OX=224308 GN=yhcQ PE=3 SV=1	WP_009966881.1 MULTISPECIES: spore coat protein [Bacillus]	-	-	-	GO:0030435//sporulation resulting in formation of a cellular spore;	-	-	-
gene-HIR76_RS15230	2614.69	3710.19	1519.18	0.409461	-1.2882	0.00374695	0.0960391	gi|1951703834|ref|NZ_CP051860.2|	2887404	2888402	-	999	HIR76_RS15230	GO:0005886;GO:0016021;GO:0030435;GO:0042834	K06380	1ZFFM	S	sp|P37575|SP2B_BACSU Stage II sporulation protein B OS=Bacillus subtilis (strain 168) OX=224308 GN=spoIIB PE=1 SV=1	WP_004398782.1 MULTISPECIES: stage II sporulation protein SpoIIB [Bacillus]	-	-	-	GO:0030435//sporulation resulting in formation of a cellular spore;	GO:0005886//plasma membrane;GO:0016021//integral component of membrane;	GO:0042834//peptidoglycan binding;	-
gene-HIR76_RS16005	4965.38	7068.44	2862.31	0.404943	-1.30421	0.000444512	0.022231	gi|1951703834|ref|NZ_CP051860.2|	3049555	3049764	-	210	HIR76_RS16005	GO:0003690;GO:0006265;GO:0030435	K06418	1ZIWS	S	sp|P04831|SSPA_BACSU Small, acid-soluble spore protein A OS=Bacillus subtilis (strain 168) OX=224308 GN=sspA PE=3 SV=1	WP_003223491.1 MULTISPECIES: alpha type acid-soluble spore protein SspA [Bacillaceae]	-	-	-	GO:0006265//DNA topological change;GO:0030435//sporulation resulting in formation of a cellular spore;	-	GO:0003690//double-stranded DNA binding;	-
gene-HIR76_RS20240	1596.1	2278.47	913.738	0.401032	-1.31821	0.00497914	0.118683	gi|1951703834|ref|NZ_CP051860.2|	3872999	3873775	+	777	HIR76_RS20240	GO:0003677;GO:0030435;GO:0042763	K06314	1ZQRD	-	sp|P39650|RSFA_BACSU Prespore-specific transcriptional regulator RsfA OS=Bacillus subtilis (strain 168) OX=224308 GN=rsfA PE=1 SV=1	WP_003243464.1 MULTISPECIES: prespore-specific transcription regulator RsfA [Bacillus]	-	-	-	GO:0030435//sporulation resulting in formation of a cellular spore;	GO:0042763//intracellular immature spore;	GO:0003677//DNA binding;	-
gene-HIR76_RS04765	4302.45	6172.18	2432.73	0.394144	-1.34321	0.000107633	0.00745573	gi|1951703834|ref|NZ_CP051860.2|	937909	938163	+	255	HIR76_RS04765	GO:0030435	K06422	1ZJ1V	S	sp|P07784|SSPE_BACSU Small, acid-soluble spore protein gamma-type OS=Bacillus subtilis (strain 168) OX=224308 GN=sspE PE=2 SV=1	BAI84385.2 small acid-soluble spore protein, gamma-type [Bacillus subtilis subsp. natto BEST195]	-	-	-	GO:0030435//sporulation resulting in formation of a cellular spore;	-	-	-
gene-HIR76_RS03900	89.9798	129.145	50.8149	0.393473	-1.34566	0.0357067	0.368633	gi|1951703834|ref|NZ_CP051860.2|	755917	756165	+	249	HIR76_RS03900	-	K06332	1ZISW	S	sp|Q45536|COTJA_BACSU Protein CotJA OS=Bacillus subtilis (strain 168) OX=224308 GN=cotJA PE=4 SV=1	WP_003219489.1 MULTISPECIES: spore coat-associated protein CotJA [Bacillaceae]	-	-	-	-	-	-	-
gene-HIR76_RS12785	2105.4	3031.85	1178.95	0.388854	-1.3627	1.42817e-07	3.25386e-05	gi|1951703834|ref|NZ_CP051860.2|	2468113	2468466	-	354	HIR76_RS12785	GO:0030435;GO:0043856;GO:0045152	K06378	1ZGYC	T	sp|P10727|SP2AA_BACSU Anti-sigma F factor antagonist OS=Bacillus subtilis (strain 168) OX=224308 GN=spoIIAA PE=1 SV=3	WP_004398633.1 MULTISPECIES: anti-sigma F factor antagonist [Bacillaceae]	-	-	-	GO:0030435//sporulation resulting in formation of a cellular spore;	-	GO:0043856//anti-sigma factor antagonist activity;GO:0045152//antisigma factor binding;	-
gene-HIR76_RS01235	1731.39	2496.37	966.419	0.38713	-1.36911	1.60315e-11	2.19151e-08	gi|1951703834|ref|NZ_CP051860.2|	219615	220040	+	426	HIR76_RS01235	GO:0030152	-	1ZHT5	CO	sp|O31430|SKFH_BACSU Thioredoxin-like protein SkfH OS=Bacillus subtilis (strain 168) OX=224308 GN=skfH PE=1 SV=2	WP_003246390.1 MULTISPECIES: sporulation killing factor biosynthesis/export protein SkfH [Bacillaceae]	-	-	-	GO:0030152//bacteriocin biosynthetic process;	-	-	-
gene-HIR76_RS12780	1358.41	1966.5	750.315	0.381548	-1.39006	0.00131379	0.0481058	gi|1951703834|ref|NZ_CP051860.2|	2467676	2468116	-	441	HIR76_RS12780	GO:0004674;GO:0004712;GO:0005524;GO:0016989;GO:0030435;GO:0030436;GO:0042174;GO:0106310	K06379	1ZFKS	F	sp|P10728|SP2AB_BACSU Anti-sigma F factor OS=Bacillus subtilis (strain 168) OX=224308 GN=spoIIAB PE=1 SV=1	WP_003230452.1 MULTISPECIES: anti-sigma F factor [Bacillaceae]	-	-	-	GO:0030435//sporulation resulting in formation of a cellular spore;GO:0030436//asexual sporulation;GO:0042174//negative regulation of sporulation resulting in formation of a cellular spore;	-	GO:0004674//protein serine/threonine kinase activity;GO:0004712//protein serine/threonine/tyrosine kinase activity;GO:0005524//ATP binding;GO:0016989//sigma factor antagonist activity;GO:0106310//protein serine kinase activity;	-
gene-HIR76_RS16695	2723.1	3958.52	1487.68	0.375818	-1.41189	0.000540048	0.0258877	gi|1951703834|ref|NZ_CP051860.2|	3191679	3192710	-	1032	HIR76_RS16695	GO:0005978;GO:0008878	K00975	1ZBVM	G	sp|P39124|GLGD_BACSU Glycogen biosynthesis protein GlgD OS=Bacillus subtilis (strain 168) OX=224308 GN=glgD PE=2 SV=1	WP_004398841.1 MULTISPECIES: glucose-1-phosphate adenylyltransferase subunit GlgD [Bacillus]	-	-	P9WN43|PHI:6731|GlgC|1773|Mycobacterium_tuberculosis|reduced_virulence	GO:0005978//glycogen biosynthetic process;	-	GO:0008878//glucose-1-phosphate adenylyltransferase activity;	ko02026(Biofilm formation - Escherichia coli);ko00520(Amino sugar and nucleotide sugar metabolism);ko00500(Starch and sucrose metabolism)
gene-HIR76_RS06620	510.454	744.421	276.488	0.371413	-1.4289	0.00284436	0.0815715	gi|1951703834|ref|NZ_CP051860.2|	1281713	1282201	-	489	HIR76_RS06620	GO:0030435	K06343	1ZDHZ	S	sp|Q08311|COTY_BACSU Spore coat protein Y OS=Bacillus subtilis (strain 168) OX=224308 GN=cotY PE=1 SV=1	AGE63028.1 outer spore coat protein [Bacillus subtilis XF-1]	-	-	-	GO:0030435//sporulation resulting in formation of a cellular spore;	-	-	-
gene-HIR76_RS01215	10563.9	15410.3	5717.53	0.371019	-1.43043	1.91594e-08	6.54773e-06	gi|1951703834|ref|NZ_CP051860.2|	215412	216902	+	1491	HIR76_RS01215	GO:0004222;GO:0016021;GO:0030152;GO:0071586	-	COG1266	V	sp|O31425|SKFC_BACSU Sporulation-killing factor biosynthesis protein SkfC OS=Bacillus subtilis (strain 168) OX=224308 GN=skfC PE=1 SV=2	WP_003246417.1 MULTISPECIES: sporulation killing factor biosynthesis protein SkfC [Bacillaceae]	-	-	-	GO:0030152//bacteriocin biosynthetic process;GO:0071586//CAAX-box protein processing;	GO:0016021//integral component of membrane;	GO:0004222//metalloendopeptidase activity;	-
gene-HIR76_RS06635	332.191	485.99	178.391	0.367067	-1.44588	1.07442e-08	4.89577e-06	gi|1951703834|ref|NZ_CP051860.2|	1283328	1283714	-	387	HIR76_RS06635	GO:0030435;GO:0031160	K06340	1ZGFD	S	sp|Q08309|COTV_BACSU Spore coat protein V OS=Bacillus subtilis (strain 168) OX=224308 GN=cotV PE=1 SV=1	WP_003244871.1 MULTISPECIES: spore coat protein CotV [Bacillus]	-	-	-	GO:0030435//sporulation resulting in formation of a cellular spore;	GO:0031160//spore wall;	-	-
gene-HIR76_RS01210	17403.7	25572.6	9234.85	0.361123	-1.46944	5.74433e-08	1.68268e-05	gi|1951703834|ref|NZ_CP051860.2|	214183	215415	+	1233	HIR76_RS01210	GO:0005737;GO:0016491;GO:0030152;GO:0046872;GO:0051539	-	4HB41	J	sp|O31423|SKFB_BACSU Sporulation killing factor maturation protein SkfB OS=Bacillus subtilis (strain 168) OX=224308 GN=skfB PE=1 SV=2	WP_003234902.1 MULTISPECIES: sporulation killing factor system radical SAM maturase [Bacillaceae]	-	-	-	GO:0030152//bacteriocin biosynthetic process;	GO:0005737//cytoplasm;	GO:0016491//oxidoreductase activity;GO:0046872//metal ion binding;GO:0051539//4 iron, 4 sulfur cluster binding;	-
gene-HIR76_RS12445	6467.85	9520.34	3415.37	0.358745	-1.47897	0.000739025	0.0315702	gi|1951703834|ref|NZ_CP051860.2|	2409663	2411141	-	1479	HIR76_RS12445	GO:0000270;GO:0005524;GO:0005737;GO:0009847;GO:0016887;GO:0030435;GO:0031160;GO:0042244;GO:0042601;GO:0043595;GO:0043934;GO:0051258;GO:0051259;GO:0070590	K06398	1ZBNH	S	sp|P35149|SP4A_BACSU Stage IV sporulation protein A OS=Bacillus subtilis (strain 168) OX=224308 GN=spoIVA PE=1 SV=1	WP_003230572.1 MULTISPECIES: stage IV sporulation protein A [Bacillaceae]	-	-	-	GO:0000270//peptidoglycan metabolic process;GO:0009847//spore germination;GO:0030435//sporulation resulting in formation of a cellular spore;GO:0042244//spore wall assembly;GO:0043934//sporulation;GO:0051258//protein polymerization;GO:0051259//protein complex oligomerization;GO:0070590//spore wall biogenesis;	GO:0005737//cytoplasm;GO:0031160//spore wall;GO:0042601//endospore-forming forespore;GO:0043595//endospore cortex;	GO:0005524//ATP binding;GO:0016887//ATP hydrolysis activity;	-
gene-HIR76_RS10830	1601.2	2360.74	841.674	0.356531	-1.4879	9.91024e-06	0.00112894	gi|1951703834|ref|NZ_CP051860.2|	2168238	2168552	-	315	HIR76_RS10830	-	-	1ZIA3	S	sp|O30472|YODL_BACSU Uncharacterized protein YodL OS=Bacillus subtilis (strain 168) OX=224308 GN=yodL PE=4 SV=3	AIY93285.1 hypothetical protein QU35_10820 [Bacillus subtilis subsp. subtilis str. 168]	-	-	-	-	-	-	-
gene-HIR76_RS15110	1617.52	2392.95	842.095	0.351906	-1.50674	4.61074e-07	7.8786e-05	gi|1951703834|ref|NZ_CP051860.2|	2868041	2868637	-	597	HIR76_RS15110	GO:0030435;GO:0043595	K06345	-	-	sp|P94446|COXA_BACSU Sporulation cortex protein CoxA OS=Bacillus subtilis (strain 168) OX=224308 GN=coxA PE=2 SV=4	WP_003245996.1 MULTISPECIES: spore germination protein SgpA [Bacillus]	-	-	-	GO:0030435//sporulation resulting in formation of a cellular spore;	GO:0043595//endospore cortex;	-	-
gene-HIR76_RS21240	403.073	597.562	208.585	0.349059	-1.51846	7.44748e-05	0.00555311	gi|1951703834|ref|NZ_CP051860.2|	4077157	4077522	+	366	HIR76_RS21240	-	-	1ZI6G	-	sp|P54944|YXEE_BACSU Uncharacterized protein YxeE OS=Bacillus subtilis (strain 168) OX=224308 GN=yxeE PE=1 SV=1	WP_003227093.1 MULTISPECIES: inner spore coat protein CotNE [Bacillaceae]	-	-	-	-	-	-	-
gene-HIR76_RS07425	5154.04	7648.63	2659.45	0.347703	-1.52407	1.96728e-20	4.03391e-17	gi|1951703834|ref|NZ_CP051860.2|	1418906	1419739	+	834	HIR76_RS07425	-	K17763	1ZDJX	T	sp|O34860|RSBRB_BACSU RsbT co-antagonist protein RsbRB OS=Bacillus subtilis (strain 168) OX=224308 GN=rsbRB PE=1 SV=1	WP_003232560.1 MULTISPECIES: RsbT co-antagonist RsbRB [Bacillaceae]	-	-	-	-	-	-	-
gene-HIR76_RS14915	3066.72	4554.68	1578.76	0.346622	-1.52856	6.37648e-07	0.0001046	gi|1951703834|ref|NZ_CP051860.2|	2829814	2830338	-	525	HIR76_RS14915	-	-	1ZH8E	S	sp|O34402|YRRD_BACSU Uncharacterized protein YrrD OS=Bacillus subtilis (strain 168) OX=224308 GN=yrrD PE=4 SV=1	WP_010886583.1 MULTISPECIES: PRC-barrel domain-containing protein [Bacillus]	-	-	-	-	-	-	-
gene-HIR76_RS01205	9464.2	14083.1	4845.31	0.344052	-1.5393	3.62746e-10	2.47937e-07	gi|1951703834|ref|NZ_CP051860.2|	213949	214116	+	168	HIR76_RS01205	GO:0005576;GO:0019835;GO:0042742	-	-	-	sp|O31422|SKFA_BACSU Sporulation killing factor OS=Bacillus subtilis (strain 168) OX=224308 GN=skfA PE=1 SV=1	WP_009966416.1 MULTISPECIES: sporulation killing factor [Bacillaceae]	-	-	-	GO:0019835//cytolysis;GO:0042742//defense response to bacterium;	GO:0005576//extracellular region;	-	-
gene-HIR76_RS12775	12226.4	18194.9	6257.84	0.343934	-1.5398	0.000492231	0.024285	gi|1951703834|ref|NZ_CP051860.2|	2466897	2467664	-	768	HIR76_RS12775	GO:0003677;GO:0006352;GO:0016987;GO:0030435	K03091	1ZANZ	K	sp|P07860|RPSF_BACSU RNA polymerase sigma-F factor OS=Bacillus subtilis (strain 168) OX=224308 GN=sigF PE=1 SV=1	WP_003230458.1 MULTISPECIES: RNA polymerase sporulation sigma factor SigF [Bacillaceae]	-	VFG009734(gi:120402666) (sigF) RNA polymerase, sigma 28 subunit, FliA/WhiG family [Sigma F (CVF326)] [Mycobacterium vanbaalenii PYR-1]	P95844|PHI:9446|SigB|1280|Staphylococcus_aureus|reduced_virulence__unaffected_pathogenicity	GO:0006352//DNA-templated transcription, initiation;GO:0030435//sporulation resulting in formation of a cellular spore;	-	GO:0003677//DNA binding;GO:0016987//sigma factor activity;	-
gene-HIR76_RS16035	5594.31	8434.29	2754.33	0.326563	-1.61457	0.000123022	0.007883	gi|1951703834|ref|NZ_CP051860.2|	3056527	3057150	-	624	HIR76_RS16035	GO:0000976;GO:0003700;GO:0006355	-	1ZGRH	K	sp|O34970|YTTP_BACSU Probable HTH-type transcriptional regulator YttP OS=Bacillus subtilis (strain 168) OX=224308 GN=yttP PE=1 SV=1	WP_003229313.1 MULTISPECIES: transcriptional regulator RefZ [Bacillaceae]	-	VFG001284(gb|NP_647402) (icaR) ica operon transcriptional regulator IcaR [Intercellular adhesion proteins (VF0014)] [Staphylococcus aureus subsp. aureus MW2]	-	GO:0006355//regulation of transcription, DNA-templated;	-	GO:0000976//transcription cis-regulatory region binding;GO:0003700//DNA-binding transcription factor activity;	-
gene-HIR76_RS07420	2606.2	3947.87	1264.52	0.320304	-1.64249	1.64026e-22	6.72672e-19	gi|1951703834|ref|NZ_CP051860.2|	1417724	1418683	-	960	HIR76_RS07420	GO:0004252;GO:0005737	K13275	1ZPUP	O	sp|P11018|ISP1_BACSU Major intracellular serine protease OS=Bacillus subtilis (strain 168) OX=224308 GN=isp PE=1 SV=2	WP_003232562.1 MULTISPECIES: serine protease Isp [Bacillus]	-	VFG002177(gb|AAM75253) (cylA) cytolysin activator [Cytolysin (VF0356)] [Enterococcus faecalis str. MMH594]	A0A384JPY4|PHI:9903|Bcser2_(Bcin08g02990)|40559|Botrytis_cinerea|reduced_virulence	-	GO:0005737//cytoplasm;	GO:0004252//serine-type endopeptidase activity;	-
gene-HIR76_RS06815	413.842	628.717	198.967	0.316465	-1.65988	0.000151354	0.00877091	gi|1951703834|ref|NZ_CP051860.2|	1312323	1312571	-	249	HIR76_RS06815	GO:0030435	K06339	-	-	sp|P11863|COTT_BACSU Spore coat protein T OS=Bacillus subtilis (strain 168) OX=224308 GN=cotT PE=1 SV=2	AFQ57129.1 Spore coat protein (inner coat) [Bacillus subtilis QB928]	-	-	-	GO:0030435//sporulation resulting in formation of a cellular spore;	-	-	-
gene-HIR76_RS00390	9803.96	15025.1	4582.8	0.305009	-1.71307	0.0110254	0.190781	gi|1951703834|ref|NZ_CP051860.2|	70538	73021	+	2484	HIR76_RS00390	GO:0004722;GO:0005886;GO:0016021;GO:0016791;GO:0030435;GO:0042601	K06382	1ZAYZ	KT	sp|P37475|SP2E_BACSU Stage II sporulation protein E OS=Bacillus subtilis (strain 168) OX=224308 GN=spoIIE PE=1 SV=1	WP_003243026.1 MULTISPECIES: stage II sporulation protein E [Bacillaceae]	-	-	-	GO:0030435//sporulation resulting in formation of a cellular spore;	GO:0005886//plasma membrane;GO:0016021//integral component of membrane;GO:0042601//endospore-forming forespore;	GO:0004722//protein serine/threonine phosphatase activity;GO:0016791//phosphatase activity;	-
gene-HIR76_RS19680	5146.85	7892.92	2400.79	0.30417	-1.71705	0.00241991	0.0719134	gi|1951703834|ref|NZ_CP051860.2|	3771262	3772113	-	852	HIR76_RS19680	GO:0004222;GO:0016021;GO:0030435;GO:0042601	K06386	1ZC61	M	sp|P71044|SP2Q_BACSU Stage II sporulation protein Q OS=Bacillus subtilis (strain 168) OX=224308 GN=spoIIQ PE=1 SV=1	WP_003227751.1 MULTISPECIES: stage II sporulation protein spoIIQ [Bacillus]	-	VFG042906(gi:283788198) (cfcV) prepillin peptidase [colonization factor Citrobacter (CFC) type IV fimbriae (AI116)] [Citrobacter rodentium ICC168]	-	GO:0030435//sporulation resulting in formation of a cellular spore;	GO:0016021//integral component of membrane;GO:0042601//endospore-forming forespore;	GO:0004222//metalloendopeptidase activity;	-
gene-HIR76_RS06050	12.3614	19.6494	5.07341	0.258197	-1.95346	0.00149853	0.0525254	gi|1951703834|ref|NZ_CP051860.2|	1180191	1180409	-	219	HIR76_RS06050	GO:0030435	K06304	1ZIWY	S	sp|O06716|GERPF_BACSU Probable spore germination protein GerPF OS=Bacillus subtilis (strain 168) OX=224308 GN=gerPF PE=1 SV=2	AFQ56983.1 Spore germination protein [Bacillus subtilis QB928]	-	-	-	GO:0030435//sporulation resulting in formation of a cellular spore;	-	-	-
gene-HIR76_RS05155	3263.76	5188.05	1339.47	0.258183	-1.95353	1.92512e-06	0.000254675	gi|1951703834|ref|NZ_CP051860.2|	997184	997606	+	423	HIR76_RS05155	-	-	1ZS4F	S	sp|P54606|YHCV_BACSU CBS domain-containing protein YhcV OS=Bacillus subtilis (strain 168) OX=224308 GN=yhcV PE=4 SV=1	AFQ56840.1 Putative oxidoreductase [Bacillus subtilis QB928]	-	VFG013477(gi:68250279) (kpsF) probable phosphosugar isomerase [LOS (CVF494)] [Haemophilus influenzae 86-028NP]	P9WJA3|PHI:7581|Rv2626c|1773|Mycobacterium_tuberculosis|reduced_virulence__increased_virulence_(hypervirulence)	-	-	-	-
gene-HIR76_RS00395	3824.78	6101.03	1548.52	0.253813	-1.97816	0.000550481	0.0259485	gi|1951703834|ref|NZ_CP051860.2|	73106	73843	+	738	HIR76_RS00395	-	K07114	1ZC1N	S	sp|P37561|YABS_BACSU Uncharacterized protein YabS OS=Bacillus subtilis (strain 168) OX=224308 GN=yabS PE=4 SV=1	WP_003226706.1 MULTISPECIES: VWA domain-containing protein [Bacillaceae]	-	-	-	-	-	-	-
gene-HIR76_RS06630	125.916	201.949	49.8822	0.247004	-2.01739	1.94322e-07	3.98457e-05	gi|1951703834|ref|NZ_CP051860.2|	1282970	1283287	-	318	HIR76_RS06630	-	K06341	1ZHSG	-	sp|Q08310|COTW_BACSU Spore coat protein W OS=Bacillus subtilis (strain 168) OX=224308 GN=cotW PE=1 SV=1	WP_003245818.1 MULTISPECIES: spore coat protein CotW [Bacillus]	-	-	-	-	-	-	-
gene-HIR76_RS19940	14575.2	23522.1	5628.17	0.239271	-2.06328	0.000497425	0.024285	gi|1951703834|ref|NZ_CP051860.2|	3810350	3810904	+	555	HIR76_RS19940	GO:0003690;GO:0005737;GO:0006355;GO:0007049;GO:0007059;GO:0008356;GO:0030261;GO:0030435	K11686	1ZG6F	K	sp|P45870|RACA_BACSU Chromosome-anchoring protein RacA OS=Bacillus subtilis (strain 168) OX=224308 GN=racA PE=1 SV=1	WP_003227642.1 MULTISPECIES: chromosome-anchoring protein RacA [Bacillus]	-	-	-	GO:0006355//regulation of transcription, DNA-templated;GO:0007049//cell cycle;GO:0007059//chromosome segregation;GO:0008356//asymmetric cell division;GO:0030261//chromosome condensation;GO:0030435//sporulation resulting in formation of a cellular spore;	GO:0005737//cytoplasm;	GO:0003690//double-stranded DNA binding;	-
gene-HIR76_RS20465	26858.7	43584.2	10133.2	0.232497	-2.10472	0.000127829	0.00806503	gi|1951703834|ref|NZ_CP051860.2|	3917704	3918534	-	831	HIR76_RS20465	GO:0003723;GO:0045893	K03488	1ZDB0	K	sp|P26212|SACT_BACSU SacPA operon antiterminator OS=Bacillus subtilis (strain 168) OX=224308 GN=sacT PE=3 SV=1	WP_003243088.1 MULTISPECIES: sac operon transcriptional antiterminator SacT [Bacillus]	-	-	P11989|PHI:4630|PafR|562|Escherichia_coli|reduced_virulence	GO:0045893//positive regulation of transcription, DNA-templated;	-	GO:0003723//RNA binding;	-
gene-HIR76_RS20470	4456.01	7267	1645.02	0.226368	-2.14326	6.97837e-05	0.00553139	gi|1951703834|ref|NZ_CP051860.2|	3918574	3918876	-	303	HIR76_RS20470	-	-	-	-	sp|P39607|YWCI_BACSU Uncharacterized protein YwcI OS=Bacillus subtilis (strain 168) OX=224308 GN=ywcI PE=3 SV=2	ADV94625.1 hypothetical protein BSn5_10025 [Bacillus subtilis BSn5]	-	-	-	-	-	-	-
gene-HIR76_RS09925	8.28507	14.2941	2.27605	0.15923	-2.65082	0.00936294	0.174534	gi|1951703834|ref|NZ_CP051860.2|	1961964	1962110	+	147	HIR76_RS09925	GO:0030435;GO:0030436;GO:0042601	K06431	-	-	sp|Q7WY69|SSPN_BACSU Small, acid-soluble spore protein N OS=Bacillus subtilis (strain 168) OX=224308 GN=sspN PE=2 SV=2	WP_003231569.1 MULTISPECIES: acid-soluble spore protein SspN [Bacillaceae]	-	-	-	GO:0030435//sporulation resulting in formation of a cellular spore;GO:0030436//asexual sporulation;	GO:0042601//endospore-forming forespore;	-	-

## Sheet: Table S5
The down-regulated biological process (GWZ16 vs GWZ13, top10 )
GO enrichment analysis
